# Supplementary material for: RNA m6A modification regulates cell fate transition between pluripotent stem cells and 2‐cell‐like cells
Source: Cell Prolif. 2024 Jul 1;57(9):e13696. doi: 10.1111/cpr.13696 (PMC11503247; doi:10.1111/cpr.13696)
Supplement: Supplementary file 5 — Table S1. General statistics of the ULI‐MeRIP‐seq datasets generated in this study. Related to Figure S1. [file CPR-57-e13696-s010.xlsx]

## Sheet: Sheet1
Sample	total reads	mapped reads	mapping rate	GLUC reads count	CLUC reads count
2C-like_input-1	31199986	22503317	0.7213	46463	127343
2C-like-input-2	28836226	21585909	0.7486	14864	17494
2C-like-input-3	32261986	24585190	0.762	21113	20946
2C-like_IP-1	31988183	22756922	0.7114	223288	15562
2C-like-IP-2	28814263	23208954	0.8055	60830	6248
2C-like-IP-3	32218452	26044616	0.8084	66536	7328
