# Supplementary material for: RNA m6A modification regulates cell fate transition between pluripotent stem cells and 2‐cell‐like cells
Source: Cell Prolif. 2024 Jul 1;57(9):e13696. doi: 10.1111/cpr.13696 (PMC11503247; doi:10.1111/cpr.13696)
Supplement: Supplementary file 7 — Table S3. Whether the upregulated ZGA genes of 2C‐like cells carries m6A compared with ESCs. Related to Figure 2. [file CPR-57-e13696-s003.xlsx]

## Sheet: TableS3
gene	FPKM_2CLC	FPKM_ES	log2(FoldChange)	threshold	m6A_2CLC	m6A_ES	group	m6A_level_2CLC	m6A_level_ES
Xkr4	0.03	0	0.34	NoSignifi	neg	neg	none	0.009	0
Sox17	0.09	0.05	0.28	NoSignifi	pos	pos	keep	0.028	0.047
Mrpl15	42.18	18.66	1.17	NoSignifi	neg	neg	none	0.699	2.188
Lypla1	8.4	7.33	0.19	NoSignifi	neg	neg	none	0	0
Tcea1	30.12	26.15	0.2	NoSignifi	neg	neg	none	0	0
Rgs20	0.41	0.29	0.37	NoSignifi	neg	neg	none	0	0
Atp6v1h	1.28	0.82	0.58	NoSignifi	neg	neg	none	0	0
Oprk1	0.01	0.01	0.01	NoSignifi	neg	neg	none	0.032	0.014
Rb1cc1	4.89	2.73	0.82	NoSignifi	pos	pos	keep	0.102	0
Fam150a	0	0	0	NoSignifi	neg	neg	none	0.002	0.002
Pcmtd1	7.67	7	0.13	NoSignifi	neg	pos	lose	2.008	12.609
Sntg1	0.01	0	0.11	NoSignifi	neg	neg	none	0	0
Rrs1	27.7	33.88	-0.29	NoSignifi	pos	pos	keep	25.04	92.102
3110035E14Rik	0.01	0.03	-0.28	NoSignifi	neg	neg	none	0	0
Mybl1	2.54	2.08	0.28	NoSignifi	neg	neg	none	0	0
Vcpip1	3.25	3.19	0.03	NoSignifi	pos	pos	keep	4.124	31.546
Sgk3	0.53	0.56	-0.06	NoSignifi	neg	neg	none	0	0.817
Mcmdc2	0.01	0.06	-0.62	NoSignifi	neg	neg	none	0	0.072
Tcf24	0.19	0.36	-0.66	NoSignifi	neg	neg	none	0.023	0.25
Cops5	15.54	13.69	0.18	NoSignifi	neg	neg	none	0	0
Cspp1	2.07	1.74	0.24	NoSignifi	neg	neg	none	0	0
Arfgef1	7.29	4.92	0.56	NoSignifi	neg	neg	none	0.266	0
Prex2	4	0.75	2.27	Up	neg	neg	none	0	0
A830018L16Rik	0.56	1.08	-0.83	NoSignifi	neg	neg	none	0	0.002
Sulf1	0.57	1.34	-1.1	NoSignifi	pos	pos	keep	0.352	2.717
Slco5a1	0.08	0.36	-1.37	NoSignifi	neg	pos	lose	0.053	4.549
Prdm14	2.68	3.91	-0.53	NoSignifi	pos	pos	keep	0.602	1.846
Ncoa2	3.72	3.91	-0.07	NoSignifi	pos	pos	keep	0.886	0
Tram1	9.6	6.48	0.56	NoSignifi	neg	neg	none	0	0
Lactb2	14.56	13.18	0.14	NoSignifi	neg	neg	none	0	0
Xkr9	0.06	0	0.66	NoSignifi	neg	neg	none	0	0
Eya1	0.28	1.23	-1.8	Down	pos	pos	keep	0.055	2.479
Msc	0.3	0.57	-0.75	NoSignifi	pos	pos	keep	0.493	3.455
Trpa1	1.88	0.14	3.02	Up	neg	neg	none	0.155	0
Terf1	21.04	14.76	0.51	NoSignifi	neg	neg	none	0	1.847
Sbspon	0.63	1.08	-0.7	NoSignifi	neg	neg	none	0	0
4930444P10Rik	0	0.05	-0.6	NoSignifi	neg	neg	none	0	0
Rpl7	394.13	374.17	0.07	NoSignifi	neg	neg	none	0	0
Rdh10	0.32	0.13	0.84	NoSignifi	pos	neg	gain	0.046	0
Stau2	0.23	0.23	0.02	NoSignifi	neg	neg	none	0.01	0.023
Ube2w	3.41	1.56	1.08	Up	neg	neg	none	0	0
Tceb1	14.26	3.78	1.89	Up	neg	neg	none	0	0
Tmem70	4.62	4.08	0.18	NoSignifi	neg	pos	lose	0.638	1.808
Ly96	0.25	0	1.8	NoSignifi	neg	neg	none	0	0
Jph1	0.68	0.26	1.1	NoSignifi	pos	neg	gain	0.019	0
Gdap1	0.01	0	0.11	NoSignifi	neg	neg	none	0	0.094
Crispld1	0.09	0.07	0.21	NoSignifi	neg	neg	none	0	0
Pkhd1	0.03	0.02	0.13	NoSignifi	neg	neg	none	0.005	0.146
Il17f	0.03	0.09	-0.56	NoSignifi	neg	neg	none	0.027	0.013
Mcm3	30.1	37.1	-0.3	NoSignifi	neg	pos	lose	2.901	11.521
Paqr8	0.2	0.6	-1.21	NoSignifi	pos	pos	keep	0.262	6.976
Efhc1	0.11	0.25	-0.74	NoSignifi	neg	neg	none	0	0
Tram2	2.9	3.07	-0.08	NoSignifi	neg	neg	none	0.022	0
Tmem14a	0.21	0.17	0.2	NoSignifi	neg	neg	none	0	0.058
Gsta3	0.33	0.3	0.11	NoSignifi	neg	neg	none	0	0
Kcnq5	0.03	0.01	0.19	NoSignifi	neg	neg	none	0	0.015
Rims1	0.11	0.08	0.21	NoSignifi	neg	neg	none	0	0
Ogfrl1	1.11	0.89	0.29	NoSignifi	pos	pos	keep	0.817	3.673
B3gat2	0.29	0.28	0.04	NoSignifi	neg	neg	none	0.004	0
Smap1	10.46	8.93	0.22	NoSignifi	neg	neg	none	0.286	0
Sdhaf4	5.69	8.25	-0.53	NoSignifi	neg	neg	none	0	0
Fam135a	3.09	1.95	0.64	NoSignifi	pos	pos	keep	0.103	0
Lmbrd1	0.48	0.67	-0.41	NoSignifi	neg	neg	none	0	0
Adgrb3	0.01	0.02	-0.14	NoSignifi	neg	neg	none	0.004	0.004
Gm597	0.04	0	0.47	NoSignifi	neg	neg	none	0.003	0
Phf3	26.48	21.5	0.3	NoSignifi	pos	pos	keep	19.587	62.869
Ptp4a1	3.07	2.35	0.38	NoSignifi	neg	neg	none	1.317	6.68
Khdrbs2	0.07	0	0.74	NoSignifi	neg	neg	none	0	0
Prim2	6.42	10.29	-0.67	NoSignifi	neg	neg	none	0.133	0
Rab23	4.06	3.49	0.21	NoSignifi	pos	pos	keep	1.278	7.39
Bag2	0.73	0.61	0.22	NoSignifi	pos	pos	keep	0.226	0.491
Zfp451	15.66	11.94	0.39	NoSignifi	pos	pos	keep	0.428	0
Gm15455	5.61	0.46	3.35	Up	pos	pos	keep	3.801	0.421
Bend6	0.13	0.1	0.23	NoSignifi	neg	neg	none	0	0.04
Dst	78.82	23.51	1.74	Up	pos	pos	keep	6.373	0.632
Ccdc115	5.41	4.5	0.26	NoSignifi	neg	neg	none	0	0
Imp4	4.29	1.95	1.1	NoSignifi	pos	neg	gain	1.093	0.695
Ptpn18	0.15	0.03	0.92	NoSignifi	neg	neg	none	0	0
Amer3	0.03	0	0.36	NoSignifi	neg	neg	none	0.006	0
Arhgef4	0.3	0.44	-0.44	NoSignifi	neg	pos	lose	0	0.691
Fam168b	4.5	4.07	0.14	NoSignifi	neg	pos	lose	0.09	0.368
Plekhb2	1.47	2.56	-0.77	NoSignifi	neg	neg	none	0	0
Hs6st1	6.42	11.44	-0.82	NoSignifi	pos	pos	keep	11.643	100
Uggt1	6.49	9.39	-0.53	NoSignifi	neg	pos	lose	1.691	32.538
Neurl3	0.03	0.01	0.23	NoSignifi	neg	neg	none	0.06	0.121
Kansl3	3.93	5.04	-0.35	NoSignifi	pos	pos	keep	0.085	0
Fer1l5	0.04	0.03	0.18	NoSignifi	neg	neg	none	0.152	0
Lman2l	0.53	0.68	-0.31	NoSignifi	pos	neg	gain	0.325	0.599
Cnnm4	0.45	0.65	-0.43	NoSignifi	pos	pos	keep	0.255	0.185
Cnnm3	1.16	1.68	-0.5	NoSignifi	pos	pos	keep	0	0
Ankrd23	0.14	0.43	-1.12	NoSignifi	neg	neg	none	0.044	0.069
Ankrd39	0.51	0.91	-0.71	NoSignifi	neg	neg	none	0.023	0
Sema4c	0.28	0.39	-0.39	NoSignifi	pos	pos	keep	0.248	6.067
Fam178b	1.42	2.75	-0.9	NoSignifi	neg	neg	none	0.013	0
Cox5b	43.31	74.35	-0.78	NoSignifi	neg	neg	none	0	0
Actr1b	8.23	7.68	0.1	NoSignifi	neg	neg	none	0	0
Zap70	0.16	0.34	-0.73	NoSignifi	neg	neg	none	0	0.014
Tmem131	10.88	14.27	-0.39	NoSignifi	neg	pos	lose	1.52	4.071
Cnga3	0.6	0.33	0.7	NoSignifi	pos	pos	keep	0.358	0.511
Inpp4a	0.5	0.67	-0.37	NoSignifi	neg	neg	none	0	0.403
Coa5	6.85	6.89	-0.01	NoSignifi	neg	pos	lose	0.314	2.949
Unc50	1.76	2.66	-0.57	NoSignifi	pos	neg	gain	0.077	0
Mgat4a	0.66	0.54	0.25	NoSignifi	neg	neg	none	0.184	0.817
2010300C02Rik	0.25	0.29	-0.16	NoSignifi	pos	neg	gain	0.116	0.122
Tsga10	0.22	0.2	0.13	NoSignifi	neg	neg	none	0	0
Lipt1	1.15	1.38	-0.24	NoSignifi	pos	pos	keep	0.31	1.741
Mitd1	31.73	7.19	2.13	Up	neg	pos	lose	0.434	2.271
Mrpl30	3.51	0.68	2.22	NoSignifi	neg	neg	none	0	0
Txndc9	4.62	2.89	0.66	NoSignifi	neg	neg	none	0.192	0
Eif5b	28.86	27.67	0.06	NoSignifi	pos	neg	gain	2.739	1.293
Rev1	4.46	4.83	-0.11	NoSignifi	pos	pos	keep	0.119	0
Aff3	0.81	0.2	1.6	NoSignifi	pos	neg	gain	0.05	0
Lonrf2	0.81	0.18	1.67	NoSignifi	pos	pos	keep	0.335	0.104
Chst10	0.36	0.28	0.25	NoSignifi	pos	pos	keep	0.254	0.519
Pdcl3	2.84	0.93	1.51	NoSignifi	neg	neg	none	0	0.114
Npas2	0.04	0.05	-0.04	NoSignifi	neg	neg	none	0.006	0.009
Rpl31	33.91	25.11	0.43	NoSignifi	neg	neg	none	0	0
Tbc1d8	2.66	2.68	-0.01	NoSignifi	pos	pos	keep	1.242	13.127
Cnot11	4.98	4.92	0.02	NoSignifi	neg	neg	none	0.067	0
Rnf149	9.18	9.24	-0.01	NoSignifi	neg	neg	none	0	0.248
Creg2	0.11	0.19	-0.48	NoSignifi	neg	neg	none	0	0.086
Rfx8	0.05	0	0.55	NoSignifi	neg	neg	none	0	0.003
Map4k4	7.03	11.18	-0.66	NoSignifi	neg	neg	none	1.27	2.034
Il1r1	0.06	0.07	-0.02	NoSignifi	neg	neg	none	0.054	0.268
Il1rl2	0	0.01	-0.09	NoSignifi	neg	neg	none	0.013	0.019
Il1rl1	0.1	0	0.99	NoSignifi	neg	neg	none	0.011	0
Il18rap	0.02	0	0.21	NoSignifi	neg	neg	none	0.006	0
Slc9a2	0	0.01	-0.17	NoSignifi	neg	neg	none	0.018	0.171
Mfsd9	0.1	0.09	0.12	NoSignifi	neg	pos	lose	0.051	0.525
Pou3f3	0.36	0.06	1.52	NoSignifi	pos	pos	keep	0.096	0.432
Mrps9	21.87	10.2	1.09	NoSignifi	neg	neg	none	0	0
Gpr45	0	0	-0.05	NoSignifi	neg	neg	none	0.017	0.006
Tgfbrap1	0.57	0.76	-0.35	NoSignifi	pos	pos	keep	0.208	0.903
AI597479	2.39	2.72	-0.18	NoSignifi	neg	neg	none	0.091	0.052
Fhl2	0.29	0.08	1.16	NoSignifi	neg	neg	none	0	0
Nck2	1.94	2.15	-0.14	NoSignifi	pos	pos	keep	0.49	2.123
1500015O10Rik	0	0	0	NoSignifi	neg	neg	none	0.018	0
Uxs1	3.76	1.46	1.31	NoSignifi	pos	neg	gain	0.192	0.024
Tpp2	6.41	4.89	0.38	NoSignifi	neg	neg	none	0	0
Mettl21c	0.19	0.5	-1.04	NoSignifi	neg	neg	none	0	0
Tex30	2.84	2.63	0.1	NoSignifi	neg	neg	none	0	0
Kdelc1	3.12	3.66	-0.23	NoSignifi	neg	neg	none	0	0
Bivm	0.8	0.91	-0.17	NoSignifi	pos	pos	keep	1.103	7.259
Ercc5	3.03	2.62	0.2	NoSignifi	pos	pos	keep	2.459	10.101
Mettl21e	0.13	0.01	1.12	NoSignifi	neg	neg	none	0.007	0.007
Gulp1	0.46	0.47	-0.03	NoSignifi	neg	neg	none	0	0
Col3a1	0.19	0.01	1.37	NoSignifi	neg	neg	none	0	0.002
Col5a2	0.78	0.05	2.59	NoSignifi	neg	neg	none	0	0.036
Wdr75	1.93	1.6	0.25	NoSignifi	neg	neg	none	0	0
Slc40a1	0.19	0.12	0.38	NoSignifi	neg	neg	none	0.015	0
Dnah7b	0.03	0	0.33	NoSignifi	neg	neg	none	0	0
Slc39a10	6.3	6.06	0.05	NoSignifi	pos	pos	keep	0.678	0.395
Tmeff2	0.07	0.01	0.64	NoSignifi	neg	neg	none	0	0.012
Sdpr	0.13	0	1.18	NoSignifi	neg	neg	none	0.088	0
Nabp1	6.05	4.59	0.39	NoSignifi	neg	neg	none	0.52	0
Myo1b	9.76	7.66	0.35	NoSignifi	neg	neg	none	0	0
Stat4	0.02	0.17	-1.19	NoSignifi	neg	neg	none	0.008	0.047
Stat1	2.59	0.41	2.39	Up	pos	pos	keep	1.287	1.307
Gls	3.57	3.41	0.07	NoSignifi	neg	neg	none	0.024	0
Nab1	2.9	0.98	1.48	Up	pos	pos	keep	1.316	1.576
Mfsd6	0.18	0.22	-0.23	NoSignifi	neg	neg	none	0.114	0.138
Inpp1	0.31	0.13	0.83	NoSignifi	neg	pos	lose	0.098	0.518
Hibch	0.82	1.06	-0.34	NoSignifi	neg	pos	lose	0.068	1.28
1700019D03Rik	3.23	6.78	-1.05	NoSignifi	pos	pos	keep	0.554	3.004
1700019A02Rik	0.03	0.11	-0.66	NoSignifi	neg	neg	none	0	0.011
Pms1	4.36	5.04	-0.2	NoSignifi	pos	pos	keep	0.509	0
Ormdl1	1.31	0.83	0.6	NoSignifi	neg	neg	none	0	0
Asnsd1	25.81	11.13	1.21	NoSignifi	pos	pos	keep	0.705	0
Dnah7a	0.02	0	0.21	NoSignifi	neg	neg	none	0.004	0
Stk17b	2.02	1.03	0.9	NoSignifi	neg	neg	none	0.134	0.219
Hecw2	0.49	0.05	2.01	NoSignifi	pos	neg	gain	0.26	0.189
Ccdc150	0.04	0.04	0.03	NoSignifi	neg	neg	none	0	0
Gtf3c3	7.91	5.29	0.57	NoSignifi	neg	neg	none	0.091	1.172
Pgap1	1.13	3.42	-1.52	Down	neg	neg	none	0.031	0.361
Ankrd44	1.02	0.1	2.49	Up	neg	neg	none	0.036	0.131
Sf3b1	31.83	27.14	0.23	NoSignifi	neg	neg	none	0.094	0
Coq10b	2.13	1.42	0.55	NoSignifi	neg	neg	none	0.153	0.183
Hspd1	171.1	79.73	1.1	Up	neg	neg	none	0	0
Hspe1	61.98	82.41	-0.41	NoSignifi	neg	neg	none	0	0
Mob4	1.72	1.22	0.47	NoSignifi	neg	neg	none	0	0
Rftn2	0.16	0.12	0.24	NoSignifi	neg	neg	none	0.016	0.08
Mars2	1.69	1.81	-0.09	NoSignifi	pos	pos	keep	1.598	13.247
Boll	1.2	0.29	1.74	Up	neg	neg	none	0	0
Plcl1	0.05	0.01	0.49	NoSignifi	neg	neg	none	0	0
Satb2	3.71	2.25	0.7	NoSignifi	pos	pos	keep	1.97	2.345
1700066M21Rik	1.54	1.29	0.24	NoSignifi	pos	pos	keep	0.589	2.219
Tyw5	3.88	2.54	0.59	NoSignifi	neg	pos	lose	0.182	1.559
9430016H08Rik	3.32	3.76	-0.17	NoSignifi	neg	pos	lose	0	0
Spats2l	0.29	0.6	-0.84	NoSignifi	neg	neg	none	0.014	0
Kctd18	1.75	1.06	0.68	NoSignifi	neg	neg	none	0.256	0.997
Sgol2a	15.51	18.29	-0.24	NoSignifi	pos	pos	keep	1.714	0
Aox1	0.01	0.02	-0.09	NoSignifi	neg	neg	none	0	0
Aox3	0.01	0.14	-1.07	NoSignifi	neg	neg	none	0.001	0
Aox4	0.01	0.01	-0.03	NoSignifi	neg	neg	none	0	0
Aox2	0	0	0	NoSignifi	neg	neg	none	0	0
Bzw1	16.61	12.69	0.39	NoSignifi	neg	neg	none	0	0
Ppil3	4.65	3.13	0.56	NoSignifi	neg	neg	none	0	0.011
Nif3l1	1.94	2.51	-0.35	NoSignifi	pos	pos	keep	2.145	5.396
Orc2	17.56	9.97	0.81	NoSignifi	pos	pos	keep	2.015	6.073
Fam126b	1.69	1.23	0.43	NoSignifi	pos	neg	gain	0.639	1.393
Ndufb3	1	1.67	-0.68	NoSignifi	neg	neg	none	0	0
Cflar	1.24	0.98	0.31	NoSignifi	neg	neg	none	0.053	0.091
Casp8	0.53	0.16	1.26	NoSignifi	neg	neg	none	0.097	0
Trak2	8.27	3.94	1.05	Up	pos	pos	keep	5.562	15.643
Stradb	0.78	0.7	0.14	NoSignifi	neg	neg	none	0	0
Als2cr11	0.05	0.01	0.53	NoSignifi	neg	neg	none	0.009	0.054
Tmem237	2	2.79	-0.46	NoSignifi	neg	neg	none	0	0
Mpp4	0.01	0.01	0.01	NoSignifi	pos	pos	keep	0.01	0
Als2	7.98	7.2	0.15	NoSignifi	pos	pos	keep	2.026	12.45
Cdk15	0	0	0	NoSignifi	neg	neg	none	0	0
Fzd7	2.02	3.11	-0.6	NoSignifi	pos	pos	keep	2.717	31.388
Gm973	0.07	0.16	-0.61	NoSignifi	pos	neg	gain	0.084	0.038
Sumo1	90.12	59.37	0.6	NoSignifi	pos	pos	keep	3.587	0.093
Nop58	19.74	11.19	0.81	NoSignifi	neg	neg	none	0	0
Bmpr2	2.17	2.22	-0.03	NoSignifi	pos	pos	keep	0.273	1.012
Fam117b	2.7	3.73	-0.45	NoSignifi	pos	pos	keep	2.874	14.922
Ica1l	0.31	0.41	-0.32	NoSignifi	neg	neg	none	0.004	0.001
Wdr12	8.05	6.2	0.37	NoSignifi	neg	neg	none	0	0
Carf	0.37	0.52	-0.4	NoSignifi	neg	neg	none	0.115	0.206
Nbeal1	1.11	1.36	-0.27	NoSignifi	neg	neg	none	0.018	0.042
Cyp20a1	0.24	0.52	-0.88	NoSignifi	neg	neg	none	0	0
Abi2	2.67	3.78	-0.49	NoSignifi	pos	pos	keep	0.261	0
Raph1	3.58	6.66	-0.88	NoSignifi	pos	pos	keep	1.088	25.248
Cd28	0.02	0	0.26	NoSignifi	neg	neg	none	0.013	0.005
Pard3b	0.01	0.01	-0.02	NoSignifi	neg	neg	none	0.003	0.004
Nrp2	0.54	1.75	-1.53	Down	pos	pos	keep	0.841	17.598
Ino80d	5.95	5.55	0.1	NoSignifi	pos	pos	keep	2.231	9.15
Ndufs1	14.22	9.47	0.58	NoSignifi	neg	neg	none	0	0
Eef1b2	29.86	40.16	-0.43	NoSignifi	neg	neg	none	0	0
Gpr1	0.32	0.49	-0.5	NoSignifi	neg	neg	none	0.032	0
Zdbf2	5.25	9.44	-0.84	NoSignifi	pos	pos	keep	0.893	10.908
Adam23	2.05	3.25	-0.64	NoSignifi	pos	neg	gain	0.153	2.114
Fastkd2	1.41	1.48	-0.07	NoSignifi	pos	pos	keep	0.05	0
4933402D24Rik	0.07	0.07	-0.01	NoSignifi	neg	neg	none	0	0
Klf7	1.31	1.99	-0.57	NoSignifi	pos	pos	keep	0.695	2.938
Creb1	2.26	2.26	0	NoSignifi	pos	pos	keep	1.562	20.432
Mettl21a	0.44	0.79	-0.72	NoSignifi	pos	pos	keep	0.214	3.652
Ccnyl1	2.63	2.51	0.07	NoSignifi	pos	pos	keep	1.825	27.915
Fzd5	5.1	9.58	-0.9	NoSignifi	pos	pos	keep	3.34	57.699
Plekhm3	1	1	0.01	NoSignifi	pos	pos	keep	0.436	0.311
Akr1cl	0.03	0.04	-0.1	NoSignifi	neg	neg	none	0.002	0
Cryge	2.05	0.75	1.33	NoSignifi	neg	neg	none	0.009	0
Crygd	2.16	0.53	1.85	Up	neg	neg	none	0.02	0
Crygc	0.32	0	2.07	NoSignifi	neg	neg	none	0.009	0
Cryga	0.33	0.4	-0.24	NoSignifi	neg	neg	none	0	0
D630023F18Rik	0.44	0.97	-0.97	NoSignifi	neg	neg	none	0.078	0
Idh1	31.32	30.79	0.02	NoSignifi	neg	neg	none	0	0
Pikfyve	2.23	1.89	0.23	NoSignifi	neg	pos	lose	0	2.338
Map2	0.19	0.26	-0.31	NoSignifi	neg	neg	none	0	0.094
Unc80	0.06	0.01	0.57	NoSignifi	neg	neg	none	0.123	0.022
Rpe	6.07	2.34	1.34	NoSignifi	neg	neg	none	0	0
Kansl1l	0.83	0.63	0.34	NoSignifi	pos	pos	keep	0	0
Acadl	5.09	1.8	1.45	NoSignifi	neg	neg	none	0	0
Lancl1	2.64	1.88	0.47	NoSignifi	neg	neg	none	0	0
Cps1	0.03	0.01	0.3	NoSignifi	neg	neg	none	0	0
Ikzf2	0.14	0.14	0.05	NoSignifi	neg	pos	lose	0.089	0.707
Spag16	0.13	0.07	0.41	NoSignifi	neg	neg	none	0	0
Bard1	4.67	5.58	-0.25	NoSignifi	pos	pos	keep	0.516	8.633
Abca12	0.03	0.02	0.22	NoSignifi	neg	neg	none	0.012	0
Atic	4.57	3.28	0.46	NoSignifi	neg	neg	none	0	0
Fn1	56.06	121.77	-1.12	Down	neg	neg	none	0	0
Mreg	74.67	20.49	1.86	Up	pos	pos	keep	34.916	15.607
Pecr	5.1	5.33	-0.06	NoSignifi	neg	neg	none	0	0
Tmem169	0.03	0.02	0.07	NoSignifi	neg	neg	none	0.019	0.155
Xrcc5	3.11	2.67	0.21	NoSignifi	neg	neg	none	0.116	0
March4	0.01	0.01	-0.07	NoSignifi	neg	neg	none	0.013	0.02
Smarcal1	1.18	2.03	-0.74	NoSignifi	pos	neg	gain	0.067	0
Ankar	0.01	0	0.13	NoSignifi	neg	neg	none	0	0.001
Rpl37a	16.84	11.62	0.53	NoSignifi	neg	neg	none	0	0
Igfbp2	90.55	55.82	0.7	NoSignifi	neg	neg	none	0	0
Igfbp5	0.2	0.28	-0.33	NoSignifi	pos	pos	keep	0.145	0.384
Tnp1	0.08	0	0.84	NoSignifi	neg	neg	none	0	0
Tns1	2.05	4.74	-1.17	Down	pos	pos	keep	1.429	8.369
Rufy4	0	0.16	-1.37	NoSignifi	neg	neg	none	0.001	0.068
Arpc2	5.68	4.07	0.47	NoSignifi	neg	neg	none	0	0
Gpbar1	0.08	0.22	-0.88	NoSignifi	neg	neg	none	0.014	0
Aamp	78.52	37.25	1.07	NoSignifi	neg	neg	none	0	0
Pnkd	6.01	10.63	-0.81	NoSignifi	neg	pos	lose	0.223	1.776
Tmbim1	2.3	2.98	-0.36	NoSignifi	neg	neg	none	0	0.193
Catip	1.08	1.02	0.08	NoSignifi	pos	pos	keep	0.511	5.674
Slc11a1	0.25	0.82	-1.38	NoSignifi	neg	pos	lose	0.297	2.797
Ctdsp1	2.29	2.92	-0.34	NoSignifi	neg	neg	none	0.156	0.012
Vil1	0.03	0.19	-1.19	NoSignifi	neg	neg	none	0	0
Usp37	7.25	5.67	0.35	NoSignifi	neg	pos	lose	0.449	2.079
Rqcd1	5.99	5.08	0.23	NoSignifi	neg	neg	none	0.183	1.481
Plcd4	0.03	0.13	-0.86	NoSignifi	neg	neg	none	0.115	0
Zfp142	2.49	2.9	-0.21	NoSignifi	pos	pos	keep	1.853	5.481
Bcs1l	0.67	0.9	-0.39	NoSignifi	neg	neg	none	0.047	0
Rnf25	5.94	2.66	1.13	NoSignifi	pos	pos	keep	0.266	0.941
Stk36	0.06	0.11	-0.38	NoSignifi	neg	neg	none	0.147	0.243
Ttll4	3.51	3.28	0.09	NoSignifi	pos	pos	keep	0.459	0.481
Cyp27a1	0.1	0.13	-0.14	NoSignifi	neg	neg	none	0.021	0
Prkag3	0	0.06	-0.65	NoSignifi	neg	neg	none	0	0
Wnt6	0.32	0.08	1.18	NoSignifi	neg	neg	none	0	0.43
Wnt10a	0.02	0	0.23	NoSignifi	neg	neg	none	0.018	0.001
Cdk5r2	0.27	0.5	-0.71	NoSignifi	pos	pos	keep	0.134	1.689
Ccdc108	0	0.01	-0.18	NoSignifi	neg	neg	none	0	0
Ihh	0.01	0.03	-0.29	NoSignifi	neg	neg	none	0.007	0.054
Nhej1	1.05	0.47	1	NoSignifi	neg	pos	lose	0.051	0.172
Slc23a3	0	0.04	-0.45	NoSignifi	neg	neg	none	0.009	0.002
Cnppd1	0.76	0.8	-0.08	NoSignifi	neg	neg	none	0.096	0.074
Fam134a	1.14	0.93	0.28	NoSignifi	pos	pos	keep	0.17	0.407
Zfand2b	0.98	1.39	-0.46	NoSignifi	neg	neg	none	0.154	0.017
Abcb6	1.26	1.42	-0.16	NoSignifi	pos	neg	gain	0.234	0.176
Atg9a	0.78	1.23	-0.6	NoSignifi	neg	neg	none	0.151	0.541
Ankzf1	1.03	2.8	-1.36	NoSignifi	neg	neg	none	0.144	0.125
Glb1l	0.28	0.34	-0.22	NoSignifi	pos	neg	gain	0.145	0.155
Tuba4a	22.01	24.72	-0.17	NoSignifi	pos	pos	keep	13.499	28.708
A630095N17Rik	0.13	0.26	-0.62	NoSignifi	neg	neg	none	0.012	0.065
Dnajb2	0.62	0.69	-0.12	NoSignifi	neg	neg	none	0.018	0
Ptprn	0.09	0.13	-0.24	NoSignifi	neg	neg	none	0	0
Dnpep	6.55	5.25	0.32	NoSignifi	neg	neg	none	0	0
Des	1.27	0.69	0.8	NoSignifi	neg	neg	none	0.023	0
Speg	0.31	0.31	-0.03	NoSignifi	neg	pos	lose	0.03	0.482
Gmppa	0.65	2.53	-1.82	Down	neg	neg	none	0.521	0.235
Asic4	0	0.01	-0.15	NoSignifi	neg	neg	none	0	0
Chpf	0.95	1.93	-0.95	NoSignifi	pos	pos	keep	1.038	7.635
Tmem198	0.09	0.2	-0.68	NoSignifi	neg	neg	none	0.002	0
Obsl1	0.53	0.8	-0.51	NoSignifi	pos	pos	keep	0.028	0
Inha	0.04	0.21	-1.18	NoSignifi	neg	neg	none	0.022	0.049
Stk11ip	1.22	0.86	0.46	NoSignifi	neg	neg	none	0.017	0.082
Slc4a3	0.17	0.17	-0.03	NoSignifi	neg	neg	none	0	0
Epha4	10.51	13.54	-0.36	NoSignifi	pos	pos	keep	2.771	14.392
Pax3	0.06	0.01	0.61	NoSignifi	neg	neg	none	0	0
Sgpp2	0.46	0.58	-0.28	NoSignifi	neg	neg	none	0	0
Farsb	13.06	10.1	0.37	NoSignifi	neg	neg	none	0.109	0
Acsl3	7.59	7.44	0.03	NoSignifi	neg	neg	none	1.578	0.121
Utp14b	14.46	11.21	0.36	NoSignifi	pos	pos	keep	4.608	3.751
Ap1s3	0.52	0.1	1.65	NoSignifi	neg	neg	none	0	0
Wdfy1	3.31	6.11	-0.86	NoSignifi	neg	neg	none	0	0.134
Mrpl44	4.45	4.19	0.08	NoSignifi	pos	pos	keep	1.517	0.476
Serpine2	1.66	0.6	1.32	Up	neg	neg	none	0	0.001
Fam124b	0.16	0.02	1.1	NoSignifi	neg	neg	none	0.039	0.016
Cul3	29.82	19.73	0.59	NoSignifi	neg	pos	lose	4.141	13.97
Dock10	0.1	0	0.97	NoSignifi	neg	neg	none	0	0.009
Irs1	0.28	0.08	1.08	NoSignifi	pos	neg	gain	0.25	0.291
Rhbdd1	0.44	0.82	-0.78	NoSignifi	neg	pos	lose	0.042	0
Col4a4	0	0.03	-0.36	NoSignifi	neg	neg	none	0	0
Col4a3	0	0	-0.03	NoSignifi	neg	neg	none	0	0
Mff	3.96	4.33	-0.13	NoSignifi	neg	neg	none	0	0
Tm4sf20	0.09	0.07	0.22	NoSignifi	neg	neg	none	0	0
Agfg1	4.55	4.99	-0.13	NoSignifi	neg	neg	none	0	0
Slc19a3	0.17	0.25	-0.39	NoSignifi	pos	neg	gain	0.135	0.028
Pid1	4.08	3.73	0.12	NoSignifi	pos	pos	keep	1.199	3.714
Dner	0.23	0.17	0.29	NoSignifi	neg	neg	none	0	0
Trip12	39.34	29.29	0.42	NoSignifi	pos	pos	keep	2.952	21.846
Fbxo36	0.51	1.37	-1.26	NoSignifi	neg	neg	none	0.014	0
Slc16a14	0.09	0.11	-0.12	NoSignifi	pos	pos	keep	0.053	0.007
A530032D15Rik	1.11	0.01	3.44	Up	neg	neg	none	0.006	0
C130026I21Rik	1.09	0.01	3.46	Up	neg	neg	none	0	0
Sp110	5.24	0.06	5.1	Up	neg	neg	none	0.002	0.018
Sp140	2.11	0.05	3.9	Up	neg	neg	none	0.106	0
Sp100	0.05	0	0.63	NoSignifi	neg	neg	none	0	0
A630001G21Rik	0.07	0.03	0.4	NoSignifi	neg	neg	none	0.015	0.313
Cab39	13.45	6.32	1.08	Up	neg	pos	lose	2.568	5.912
Itm2c	1.42	1.96	-0.43	NoSignifi	neg	neg	none	0	0
2810459M11Rik	0.02	0.03	-0.1	NoSignifi	neg	neg	none	0.009	0.057
Psmd1	13.42	13.35	0.01	NoSignifi	neg	neg	none	0	0
Htr2b	0.59	0.95	-0.6	NoSignifi	neg	neg	none	0	0
Armc9	0.27	0.26	0.06	NoSignifi	neg	neg	none	0.001	0
B3gnt7	2.39	3.45	-0.51	NoSignifi	pos	pos	keep	0.716	2.825
Ncl	377.43	352.16	0.1	NoSignifi	pos	pos	keep	29.149	100
1700019O17Rik	0.03	0	0.38	NoSignifi	neg	neg	none	0.003	0.037
Ptma	384.8	401.41	-0.06	NoSignifi	neg	neg	none	18.066	0
Pde6d	1.69	1.93	-0.18	NoSignifi	neg	neg	none	0.149	0.75
Cops7b	1.59	2.27	-0.49	NoSignifi	neg	neg	none	0.236	0
Nppc	0.02	0.2	-1.37	NoSignifi	neg	neg	none	0.025	0
Dis3l2	0.54	1.19	-1.02	NoSignifi	neg	neg	none	0	0
Alppl2	0.45	0	2.47	NoSignifi	neg	neg	none	0.028	0.01
Ecel1	1.06	0.01	3.4	Up	neg	neg	none	0.023	0.009
Prss56	0	0.01	-0.11	NoSignifi	neg	neg	none	0	0
Chrnd	0.01	0.05	-0.39	NoSignifi	neg	neg	none	0	0
Chrng	0	0.03	-0.34	NoSignifi	neg	neg	none	0	0
Eif4e2	33.38	20.94	0.67	NoSignifi	pos	pos	keep	0.502	1.143
Efhd1	0.21	0.19	0.09	NoSignifi	neg	neg	none	0.025	0.01
Gigyf2	6.52	7.62	-0.22	NoSignifi	pos	neg	gain	1.222	0
Kcnj13	1.14	1.28	-0.16	NoSignifi	neg	neg	none	0	0
Ngef	0.37	0.02	1.96	NoSignifi	neg	neg	none	0	0.009
Inpp5d	2.18	2.83	-0.36	NoSignifi	pos	pos	keep	0.328	1.379
Atg16l1	6.15	4.25	0.52	NoSignifi	pos	pos	keep	0.451	2.015
Sag	0.02	0	0.24	NoSignifi	neg	neg	none	0.001	0
Dgkd	1.94	1.87	0.05	NoSignifi	neg	neg	none	0.319	0.083
Usp40	1.22	0.97	0.3	NoSignifi	neg	neg	none	0.115	0.731
Dnajb3	0.1	0.06	0.26	NoSignifi	pos	neg	gain	0.208	0
Mroh2a	0	0	0	NoSignifi	pos	neg	gain	0.363	1.073
Hjurp	5.76	3.66	0.64	NoSignifi	pos	pos	keep	3.309	7.062
Arl4c	0.36	0.37	-0.02	NoSignifi	pos	pos	keep	0.727	3.731
Sh3bp4	4.74	6.01	-0.34	NoSignifi	pos	pos	keep	2.236	13.66
Agap1	1.17	2.63	-1.1	NoSignifi	pos	pos	keep	0.853	1.415
Gbx2	1.97	2.72	-0.45	NoSignifi	pos	pos	keep	2.362	17.67
Asb18	0	0.01	-0.13	NoSignifi	neg	neg	none	0	0.004
Iqca	0.02	0.03	-0.09	NoSignifi	neg	neg	none	0	0
Ackr3	0.13	0.69	-1.8	NoSignifi	pos	pos	keep	0.117	1.035
Cops8	4.92	3.77	0.37	NoSignifi	pos	pos	keep	2.551	3.501
Col6a3	0.14	0	1.25	NoSignifi	neg	neg	none	0.006	0.002
Lrrfip1	4.44	2.86	0.62	NoSignifi	pos	pos	keep	0.127	0.242
Rbm44	0.1	0.09	0.09	NoSignifi	neg	neg	none	0.018	0
Ramp1	0.13	0	1.21	NoSignifi	neg	neg	none	0	0
Ube2f	2.92	1.47	0.94	NoSignifi	neg	pos	lose	0.286	1.371
Scly	0.61	0.87	-0.45	NoSignifi	neg	neg	none	0.097	0.134
Espnl	0.02	0.02	-0.02	NoSignifi	neg	neg	none	0	0.022
Klhl30	0.01	0.02	-0.23	NoSignifi	neg	neg	none	0.008	0
Fam132b	0.32	0.29	0.11	NoSignifi	neg	neg	none	0.07	0
Ilkap	7.08	9.44	-0.41	NoSignifi	neg	neg	none	0	0
Hes6	0.8	0.96	-0.24	NoSignifi	pos	pos	keep	0.363	1.916
Per2	0.03	0.03	0.01	NoSignifi	neg	neg	none	0	0.021
Traf3ip1	4.45	3.47	0.35	NoSignifi	pos	pos	keep	0.37	0.43
Asb1	0.44	0.46	-0.07	NoSignifi	neg	neg	none	0.056	0.274
Hdac4	1.56	3.03	-0.91	NoSignifi	pos	pos	keep	0.323	1.098
Ndufa10	42.55	16.14	1.39	Up	neg	neg	none	0.682	0
Myeov2	13.51	13.46	0.01	NoSignifi	neg	neg	none	0.257	0
Gpc1	1.04	0.78	0.37	NoSignifi	pos	pos	keep	0.604	1.803
Ankmy1	0	0.03	-0.43	NoSignifi	neg	neg	none	0	0
Dusp28	0.82	0.54	0.53	NoSignifi	neg	neg	none	0.043	0.005
Rnpepl1	1.1	1.22	-0.14	NoSignifi	pos	pos	keep	1.223	11.084
Capn10	1.25	1.43	-0.18	NoSignifi	neg	neg	none	0	0.092
Gpr35	0	0.07	-0.73	NoSignifi	neg	neg	none	0.011	0.049
Kif1a	0.12	0.08	0.27	NoSignifi	neg	neg	none	0.015	0
Sned1	0.07	0.18	-0.74	NoSignifi	pos	neg	gain	0.161	0.456
Mterf4	2.07	2.83	-0.43	NoSignifi	pos	pos	keep	1.517	7.508
Pask	2.28	3.63	-0.65	NoSignifi	pos	pos	keep	0.152	0
Ppp1r7	3.05	2.83	0.1	NoSignifi	pos	pos	keep	1.886	0.003
Ano7	0.09	0.16	-0.43	NoSignifi	neg	neg	none	0	0.054
Hdlbp	32.85	23.25	0.5	NoSignifi	pos	neg	gain	0.534	0
Sept2	12.42	13.12	-0.08	NoSignifi	neg	neg	none	0	0
Farp2	0.01	0.11	-0.93	NoSignifi	neg	neg	none	0.03	0.657
Stk25	4.3	4.81	-0.16	NoSignifi	pos	pos	keep	0.419	1.238
Bok	0.61	0.64	-0.06	NoSignifi	neg	neg	none	0	0
Thap4	4.66	5.85	-0.32	NoSignifi	pos	pos	keep	0.171	0
Atg4b	1.1	1.15	-0.06	NoSignifi	neg	pos	lose	0.16	0.818
Dtymk	26.39	35.94	-0.44	NoSignifi	neg	neg	none	0.328	0
Ing5	3.86	3.52	0.13	NoSignifi	pos	pos	keep	2.303	5.871
D2hgdh	0.19	0.2	-0.01	NoSignifi	pos	pos	keep	0.194	0.836
Gal3st2	0.01	0.03	-0.25	NoSignifi	neg	neg	none	0.069	0.18
Gm6086	0.08	0	0.79	NoSignifi	neg	neg	none	0.088	0.233
Pdcd1	0.03	0.01	0.21	NoSignifi	neg	neg	none	0.028	0
Fam174a	0.39	0.31	0.26	NoSignifi	neg	neg	none	0	0
St8sia4	0.03	0	0.42	NoSignifi	neg	neg	none	0.039	0.096
Slco4c1	0.65	0.85	-0.34	NoSignifi	neg	neg	none	0.102	0.374
Slco6c1	0	0	0	NoSignifi	neg	neg	none	0	0
D1Ertd622e	0.58	0.7	-0.24	NoSignifi	pos	pos	keep	0.343	3.416
Ppip5k2	9.01	6.66	0.43	NoSignifi	neg	neg	none	0.413	0
Gin1	0.93	0.58	0.6	NoSignifi	neg	pos	lose	0.025	0.319
Pam	0.41	0.35	0.18	NoSignifi	neg	neg	none	0	0
Cdh20	0.03	0.01	0.29	NoSignifi	neg	neg	none	0.077	0.061
Rnf152	0.1	0.2	-0.63	NoSignifi	neg	pos	lose	0.015	0.472
Pign	1.09	0.78	0.45	NoSignifi	neg	neg	none	0	0.167
2310035C23Rik	2.59	1.78	0.52	NoSignifi	neg	neg	none	0	0
Tnfrsf11a	0.37	0.16	0.86	NoSignifi	pos	pos	keep	0.043	0.016
Zcchc2	2.66	2.72	-0.03	NoSignifi	pos	pos	keep	0.314	0.103
Phlpp1	1.31	1.8	-0.43	NoSignifi	pos	pos	keep	1.408	4.243
Bcl2	0.04	0.24	-1.26	NoSignifi	neg	neg	none	0.008	0
Kdsr	2.8	1.92	0.52	NoSignifi	neg	pos	lose	0.695	5.914
Vps4b	13.44	9.63	0.48	NoSignifi	neg	neg	none	0.371	0.949
Serpinb5	0	0	0	NoSignifi	neg	neg	none	0	0
Serpinb8	0	0.02	-0.3	NoSignifi	neg	neg	none	0	0.048
Dsel	1.11	0.67	0.65	NoSignifi	pos	pos	keep	0.098	0.336
Tsn	5.37	4.94	0.12	NoSignifi	neg	neg	none	0	0
Nifk	10.19	7.88	0.37	NoSignifi	pos	pos	keep	2.598	7.833
Clasp1	2.07	2.07	0	NoSignifi	pos	pos	keep	0.457	0.073
Tfcp2l1	26.5	36.85	-0.47	NoSignifi	neg	neg	none	0.107	0
Gli2	4.6	8.71	-0.91	NoSignifi	pos	pos	keep	1.725	3.206
Inhbb	0.35	0.44	-0.26	NoSignifi	pos	pos	keep	0.369	2.814
Ralb	2.02	8.29	-1.98	Down	pos	pos	keep	0.968	9.879
Tmem185b	0.49	1.06	-0.97	NoSignifi	pos	pos	keep	0.6	5.569
Epb4.1l5	1.76	1.95	-0.14	NoSignifi	neg	pos	lose	0.17	0.748
Ptpn4	2.23	2	0.15	NoSignifi	pos	pos	keep	0.875	3.29
Tmem177	0.84	1.06	-0.31	NoSignifi	pos	pos	keep	0.708	2.841
Tmem37	0.16	0.22	-0.32	NoSignifi	neg	pos	lose	0	1.014
Dbi	139.69	60.18	1.21	Up	neg	neg	none	0	0
3110009E18Rik	0.06	0.15	-0.6	NoSignifi	neg	neg	none	0.001	0.003
Steap3	0.42	1.65	-1.76	Down	pos	pos	keep	0.14	0.497
En1	0.1	0.09	0.07	NoSignifi	pos	neg	gain	0.173	0.3
Insig2	1.28	1.41	-0.13	NoSignifi	neg	pos	lose	0.02	0
Ccdc93	1.14	1.81	-0.63	NoSignifi	pos	pos	keep	0.354	2.127
Htr5b	0.04	0.04	-0.02	NoSignifi	neg	neg	none	0	0.007
Ddx18	34.77	26.22	0.41	NoSignifi	neg	neg	none	0.24	0
Actr3	32.43	39.69	-0.29	NoSignifi	neg	neg	none	0	0
Slc35f5	0.12	0.39	-1.13	NoSignifi	neg	pos	lose	0	0
Nckap5	0.22	0.03	1.28	NoSignifi	pos	neg	gain	0.094	0.003
Mgat5	0.65	1.46	-1.06	NoSignifi	pos	pos	keep	0.373	9.269
Tmem163	0.1	0.3	-1.02	NoSignifi	neg	neg	none	0.009	0.012
Acmsd	0.03	0.04	-0.07	NoSignifi	neg	neg	none	0	0
Ccnt2	15.2	17.12	-0.17	NoSignifi	pos	pos	keep	3.741	49.539
Map3k19	0.02	0.01	0.2	NoSignifi	neg	neg	none	0	0
Rab3gap1	3.92	2.28	0.76	NoSignifi	neg	pos	lose	0.137	2.093
Zranb3	2.67	3.75	-0.47	NoSignifi	pos	neg	gain	0.361	0
R3hdm1	3.81	6.1	-0.67	NoSignifi	neg	neg	none	0.598	3.963
Ubxn4	5.78	4.52	0.35	NoSignifi	neg	neg	none	0.926	0.789
Lct	0.02	0.06	-0.35	NoSignifi	neg	neg	none	0	0.012
Mcm6	35.38	41.83	-0.24	NoSignifi	neg	pos	lose	0.835	3.2
Dars	72.04	33.22	1.11	NoSignifi	neg	neg	none	0	0
Cxcr4	0.22	0.03	1.25	NoSignifi	pos	neg	gain	0.131	0.043
Thsd7b	0.01	0	0.13	NoSignifi	neg	neg	none	0.001	0
Cd55b	0	0.03	-0.36	NoSignifi	neg	neg	none	0	0
Cd55	4.31	2.3	0.88	NoSignifi	neg	neg	none	0	0.098
Zp3r	0.04	0	0.51	NoSignifi	neg	neg	none	0	0
Pfkfb2	1.07	1.34	-0.29	NoSignifi	neg	neg	none	0.091	1.928
Yod1	0.89	0.8	0.13	NoSignifi	pos	pos	keep	0.777	3.651
AA986860	1.73	1.19	0.5	NoSignifi	pos	pos	keep	1.472	1.307
Mapkapk2	3.43	2.54	0.42	NoSignifi	neg	neg	none	0	0.198
Dyrk3	7.49	8.25	-0.14	NoSignifi	pos	pos	keep	7.094	12.115
Eif2d	7.07	5.19	0.44	NoSignifi	neg	neg	none	0	0
Rassf5	0.68	0.47	0.46	NoSignifi	pos	pos	keep	0.394	0.247
Ikbke	0.12	0.16	-0.2	NoSignifi	pos	neg	gain	0.055	0.539
Srgap2	4.18	6.29	-0.58	NoSignifi	pos	pos	keep	0.545	2.417
Fam72a	0.82	0.39	0.91	NoSignifi	neg	pos	lose	0.021	0
Slc26a9	0.02	0.01	0.12	NoSignifi	neg	neg	none	0.018	0.015
Pm20d1	0.1	0.35	-1.19	NoSignifi	neg	neg	none	0.016	0.196
Slc41a1	2.7	2.79	-0.04	NoSignifi	pos	pos	keep	1.393	2.107
Rab29	0.28	0.44	-0.48	NoSignifi	neg	neg	none	0.06	0.141
Nucks1	25.71	29.45	-0.2	NoSignifi	neg	neg	none	0	0
Slc45a3	0.44	0.33	0.32	NoSignifi	neg	pos	lose	0.065	0.267
Elk4	2.26	2.52	-0.15	NoSignifi	pos	pos	keep	0.077	0.963
Mfsd4	0.45	0.42	0.06	NoSignifi	neg	neg	none	0	0
Cdk18	4.1	3.64	0.17	NoSignifi	neg	neg	none	0.11	0.296
Lemd1	0.02	0.08	-0.58	NoSignifi	neg	neg	none	0	0.022
Klhdc8a	0.06	0.04	0.24	NoSignifi	neg	neg	none	0.005	0.062
Nuak2	0.51	0.96	-0.79	NoSignifi	pos	pos	keep	0.491	3.624
Tmcc2	0.49	0.97	-0.86	NoSignifi	pos	pos	keep	0.172	0.454
Dstyk	0.66	0.87	-0.35	NoSignifi	pos	pos	keep	0.052	0.1
Rbbp5	4.47	4.11	0.12	NoSignifi	pos	pos	keep	3.421	5.903
Tmem81	1.14	1.31	-0.19	NoSignifi	pos	pos	keep	0.365	1.213
Cntn2	0.2	0.32	-0.48	NoSignifi	neg	pos	lose	0.023	0.622
Nfasc	0.19	0.08	0.71	NoSignifi	neg	neg	none	0.088	0.032
Lrrn2	0.34	0.13	0.92	NoSignifi	pos	neg	gain	0.116	0.13
Mdm4	11.98	16.02	-0.42	NoSignifi	pos	pos	keep	4.872	17.418
Pik3c2b	0.77	1.04	-0.39	NoSignifi	pos	pos	keep	0.138	0
Ppp1r15b	9.86	14.03	-0.5	NoSignifi	pos	pos	keep	3.336	9.567
Plekha6	0.24	0.44	-0.65	NoSignifi	pos	pos	keep	0	0
Golt1a	0.02	0.02	-0.04	NoSignifi	neg	neg	none	0.026	0.019
Kiss1	0	0.05	-0.61	NoSignifi	neg	neg	none	0.029	0.06
Etnk2	0.26	0.63	-1.01	NoSignifi	pos	pos	keep	0.065	0.008
Sox13	0.89	2.04	-1.12	Down	pos	pos	keep	0.25	4.52
Snrpe	183.94	63.59	1.53	Up	neg	neg	none	0	0
Zc3h11a	23.51	16.75	0.49	NoSignifi	pos	pos	keep	7.216	15.894
Zbed6	23.16	25.18	-0.12	NoSignifi	pos	pos	keep	2.03	2.085
Lax1	0.19	0.33	-0.57	NoSignifi	pos	pos	keep	0.063	1.378
Atp2b4	1.02	0.98	0.05	NoSignifi	pos	pos	keep	0.22	0.848
Prelp	0.05	0.01	0.52	NoSignifi	neg	neg	none	0.013	0
Fmod	0.05	0	0.55	NoSignifi	neg	neg	none	0.004	0
Btg2	7.8	5.47	0.5	NoSignifi	pos	pos	keep	3.302	7.06
Chit1	0.05	0.08	-0.21	NoSignifi	neg	neg	none	0.004	0
Chil1	0.03	0.24	-1.36	NoSignifi	neg	neg	none	0	0
Mybph	0.01	0.06	-0.54	NoSignifi	neg	neg	none	0.008	0
Adora1	0.01	0.02	-0.11	NoSignifi	neg	neg	none	0.023	0.014
Myog	0.01	0.06	-0.51	NoSignifi	neg	neg	none	0.005	0
Ppfia4	0.91	1.51	-0.67	NoSignifi	neg	neg	none	0	0
Tmem183a	7.41	8.13	-0.13	NoSignifi	neg	neg	none	0.103	0
4933406M09Rik	0.04	0.02	0.23	NoSignifi	neg	neg	none	0.059	0.076
Cyb5r1	3.98	5.97	-0.57	NoSignifi	neg	neg	none	0	0
Adipor1	5.82	7.03	-0.27	NoSignifi	neg	neg	none	0.181	0
Klhl12	2.88	3.12	-0.11	NoSignifi	neg	neg	none	0.185	1.11
Rabif	2.88	4.41	-0.6	NoSignifi	pos	pos	keep	3.582	26.357
Mgat4e	0.26	0.34	-0.27	NoSignifi	neg	pos	lose	0.088	0.09
Kdm5b	29.07	20.05	0.53	NoSignifi	pos	pos	keep	13.74	34.483
Syt2	0.2	0.05	1	NoSignifi	neg	neg	none	0.042	0
Ppp1r12b	3.51	2.18	0.66	NoSignifi	neg	neg	none	0.002	0
Ube2t	4.82	2.75	0.79	NoSignifi	neg	neg	none	0	0
Lgr6	0.11	0.13	-0.17	NoSignifi	neg	neg	none	0.075	0.145
Ptprv	0.19	0.28	-0.41	NoSignifi	neg	neg	none	0	0.009
Ptpn7	0.22	0.17	0.21	NoSignifi	neg	pos	lose	0.044	0.38
Arl8a	3.78	4.55	-0.26	NoSignifi	neg	neg	none	0	0
Elf3	12.07	29.09	-1.26	Down	pos	pos	keep	7.946	60.177
Rnpep	3.18	4.72	-0.56	NoSignifi	neg	neg	none	0	0
Timm17a	15.97	6.51	1.28	Up	neg	pos	lose	1.454	4.924
Lmod1	0.27	0.13	0.7	NoSignifi	pos	pos	keep	0.063	0.051
Shisa4	0.29	0.28	0.01	NoSignifi	neg	neg	none	0	0.01
Ipo9	10.95	10.27	0.09	NoSignifi	pos	pos	keep	2.808	46.876
Nav1	1.59	4.54	-1.45	Down	pos	pos	keep	0.505	2.328
Csrp1	2.17	6.94	-1.63	NoSignifi	neg	neg	none	0.204	0
Phlda3	7.12	8.8	-0.3	NoSignifi	pos	pos	keep	4.738	6.069
Tnni1	0	0.15	-1.33	NoSignifi	neg	neg	none	0	0
Lad1	0.2	0.7	-1.44	NoSignifi	neg	pos	lose	0.015	0.044
Tnnt2	0	0	0	NoSignifi	neg	neg	none	0.004	0
Igfn1	0.01	0	0.09	NoSignifi	neg	neg	none	0	0
Tmem9	1.65	2.43	-0.53	NoSignifi	neg	neg	none	0	0.433
Cacna1s	1.38	0.01	3.81	Up	neg	neg	none	0.154	0
Kif21b	0.16	1.16	-2.29	Down	neg	pos	lose	0.042	0
5730559C18Rik	0.63	1.31	-0.95	NoSignifi	pos	pos	keep	0.199	0.085
Camsap2	4.98	5.26	-0.08	NoSignifi	pos	pos	keep	3.276	19.862
Ddx59	2.65	2	0.39	NoSignifi	pos	pos	keep	1.229	0.562
Kif14	4.48	2.84	0.64	NoSignifi	pos	pos	keep	3.291	11.62
Zfp281	11	10.12	0.12	NoSignifi	pos	pos	keep	3.976	13.51
Nr5a2	7.89	7.82	0.01	NoSignifi	pos	pos	keep	8.581	42.546
Atp6v1g3	0	0	0	NoSignifi	neg	neg	none	0	0
Nek7	2.77	1.93	0.5	NoSignifi	pos	neg	gain	0.191	0
Lhx9	0.05	0	0.54	NoSignifi	neg	neg	none	0	0
2310009B15Rik	17.04	4.03	2.05	Up	neg	neg	none	0	0
Dennd1b	1.05	2.09	-0.93	NoSignifi	pos	pos	keep	1.106	9.95
Zbtb41	1.4	1.79	-0.33	NoSignifi	pos	pos	keep	0.392	1.381
Aspm	9.01	8.88	0.02	NoSignifi	pos	pos	keep	0.075	0
F13b	0	0	0	NoSignifi	neg	neg	none	0	0
Cfhr2	0.07	0	0.79	NoSignifi	neg	neg	none	0	0
Cfh	0.64	0.06	2.17	NoSignifi	neg	neg	none	0	0.028
Kcnt2	0.05	0.04	0.13	NoSignifi	neg	neg	none	0	0
Cdc73	18.81	12.76	0.56	NoSignifi	neg	neg	none	0	0.064
B3galt2	0.85	0.85	-0.01	NoSignifi	neg	neg	none	0	0
Glrx2	11.92	0.89	3.6	Up	neg	neg	none	0.009	0
Trove2	3.25	2.4	0.42	NoSignifi	pos	pos	keep	1.005	2.729
Uchl5	10.15	7.48	0.44	NoSignifi	neg	neg	none	0	0
Rgs2	0.04	0.03	0.13	NoSignifi	neg	pos	lose	0.074	0.711
Brinp3	0.15	0	1.34	NoSignifi	pos	neg	gain	0.036	0.025
Pla2g4a	0.16	0.07	0.6	NoSignifi	neg	neg	none	0.004	0
Ptgs2	0.6	0.13	1.6	NoSignifi	neg	neg	none	0	0.025
Pdc	0.09	0.08	0.12	NoSignifi	neg	neg	none	0	0.075
BC003331	2.5	3.03	-0.27	NoSignifi	neg	neg	none	0.211	0
Tpr	23.23	13.96	0.73	NoSignifi	neg	neg	none	0	0
Prg4	0.25	0.17	0.36	NoSignifi	neg	neg	none	0	0
Hmcn1	0.2	0.06	0.94	NoSignifi	neg	neg	none	0	0
Ivns1abp	13.07	14.06	-0.1	NoSignifi	neg	neg	none	0	0
Swt1	6.12	3.57	0.76	NoSignifi	neg	neg	none	0.092	0.018
Trmt1l	2.46	2.09	0.22	NoSignifi	neg	neg	none	0	0
Rnf2	17.3	14.96	0.21	NoSignifi	neg	neg	none	0.672	1.294
Fam129a	2.36	1.61	0.52	NoSignifi	pos	pos	keep	0.291	0.062
Edem3	4.17	2.62	0.65	NoSignifi	pos	pos	keep	9.027	51.084
1700025G04Rik	1.47	1.01	0.5	NoSignifi	neg	neg	none	0.015	1.443
Tsen15	5.01	5.61	-0.16	NoSignifi	neg	neg	none	0	0
Colgalt2	0.01	0.01	-0.07	NoSignifi	neg	neg	none	0.014	0.048
Rgl1	0.26	0.25	0.03	NoSignifi	pos	pos	keep	0.264	3.497
Apobec4	0	0	0	NoSignifi	neg	neg	none	0	0
Arpc5	14.43	13.35	0.11	NoSignifi	neg	neg	none	0.254	0
Ncf2	0.26	0.46	-0.64	NoSignifi	neg	neg	none	0.029	0
Smg7	11.94	12.69	-0.09	NoSignifi	neg	pos	lose	0.471	1.422
Nmnat2	1.17	2.53	-1.05	NoSignifi	neg	neg	none	0.003	0
Lamc2	1.34	2.81	-1.01	Down	pos	pos	keep	0.587	4.614
Lamc1	30.7	32.88	-0.1	NoSignifi	pos	pos	keep	16.987	50.902
Shcbp1l	0.46	0.31	0.46	NoSignifi	neg	neg	none	0	0
Dhx9	60.55	34.78	0.8	NoSignifi	neg	neg	none	0	0.057
Npl	2.14	1.82	0.23	NoSignifi	neg	neg	none	0	0
Rgs16	0.27	0.22	0.19	NoSignifi	pos	pos	keep	0.229	1.442
Rnasel	0	0.01	-0.12	NoSignifi	neg	neg	none	0.022	0
Glul	12.41	4.61	1.41	Up	neg	pos	lose	2.661	5.883
Ier5	0.61	0.94	-0.55	NoSignifi	pos	pos	keep	1.089	11.187
Stx6	2.6	2.6	0	NoSignifi	pos	pos	keep	0.597	2.024
Xpr1	1.82	2.16	-0.24	NoSignifi	neg	pos	lose	0.215	0.606
Acbd6	3.62	6.25	-0.77	NoSignifi	neg	neg	none	0.094	0
Lhx4	0.05	0.02	0.35	NoSignifi	neg	neg	none	0.01	0
Qsox1	0.5	0.49	0.02	NoSignifi	pos	pos	keep	0.033	0.055
Cep350	6.18	4.82	0.35	NoSignifi	pos	pos	keep	0.807	3.503
Tor1aip1	2.59	1.55	0.71	NoSignifi	pos	pos	keep	1.156	3.07
Tor1aip2	18.08	14.24	0.34	NoSignifi	pos	pos	keep	8.211	44.702
Fam163a	0.07	0.07	0.02	NoSignifi	neg	neg	none	0.014	0
Tdrd5	0.27	0.12	0.72	NoSignifi	neg	neg	none	0.004	0.006
Soat1	1.13	2.62	-1.14	Down	neg	neg	none	0	0
Abl2	3.65	3.43	0.09	NoSignifi	pos	pos	keep	5.08	26.755
Tor3a	0.96	0.83	0.19	NoSignifi	pos	pos	keep	0.626	1.739
Fam20b	2.37	2.29	0.05	NoSignifi	pos	pos	keep	1.272	9.613
Ralgps2	2.54	2.8	-0.14	NoSignifi	pos	neg	gain	0.445	1.133
Angptl1	0.1	0.34	-1.16	NoSignifi	neg	neg	none	0	0
Tex35	0.11	0.02	0.79	NoSignifi	neg	neg	none	0.011	0
Rasal2	1.75	1.89	-0.11	NoSignifi	pos	pos	keep	0.497	0.471
BC026585	0.37	0.21	0.63	NoSignifi	neg	neg	none	0	0.005
Brinp2	0.18	0.07	0.73	NoSignifi	pos	pos	keep	0.133	0.261
Astn1	0.01	0.03	-0.15	NoSignifi	neg	neg	none	0.019	0.013
Rfwd2	0.89	1.1	-0.29	NoSignifi	neg	neg	none	0.058	0.252
Tnn	0.02	0	0.22	NoSignifi	neg	neg	none	0	0
Mrps14	5.11	2.58	0.96	NoSignifi	neg	neg	none	0	0
Cacybp	94.36	58.12	0.7	NoSignifi	neg	neg	none	0	0
Rabgap1l	1.27	2.33	-0.82	NoSignifi	neg	neg	none	0.018	0
Gpr52	0	0.16	-1.36	NoSignifi	neg	neg	none	0	0
Rc3h1	2.37	2.03	0.21	NoSignifi	neg	neg	none	0.152	0.327
Serpinc1	0.03	0.11	-0.69	NoSignifi	neg	neg	none	0.005	0
Zbtb37	1.11	1.62	-0.52	NoSignifi	pos	pos	keep	1.003	6.352
Dars2	2.48	2.57	-0.05	NoSignifi	neg	pos	lose	0.535	0.321
Klhl20	1.68	1.7	-0.01	NoSignifi	pos	pos	keep	0.222	0.2
Ankrd45	0.92	0.3	1.34	NoSignifi	neg	neg	none	0	0
4930469G21Rik	0.1	0.05	0.42	NoSignifi	neg	neg	none	0	0
Fasl	0.08	0.02	0.57	NoSignifi	neg	neg	none	0	0
Suco	4.46	4.18	0.09	NoSignifi	pos	pos	keep	4.401	29.095
4930558K02Rik	0	0	0	NoSignifi	neg	neg	none	0	0
Pigc	0.26	0.4	-0.49	NoSignifi	pos	pos	keep	0.469	2.77
Dnm3	0.06	0.01	0.54	NoSignifi	neg	neg	none	0	0
Mettl13	1.81	1.34	0.41	NoSignifi	pos	pos	keep	1.528	4.546
Vamp4	0.38	0.34	0.12	NoSignifi	neg	neg	none	0	0
Myoc	0	0.05	-0.62	NoSignifi	neg	neg	none	0	0
7420461P10Rik	0.09	0	0.93	NoSignifi	neg	neg	none	0	0.065
Prrc2c	90.25	83.08	0.12	NoSignifi	pos	neg	gain	5.764	23.528
Fmo1	0	0.03	-0.4	NoSignifi	neg	neg	none	0	0
Prrx1	0.27	0	1.88	NoSignifi	neg	neg	none	0.172	0.006
Gorab	2.76	3.32	-0.26	NoSignifi	pos	pos	keep	1.28	6.945
Kifap3	2.25	3.12	-0.45	NoSignifi	neg	neg	none	0.006	0
Scyl3	2.25	1.6	0.47	NoSignifi	pos	pos	keep	0.633	1.653
BC055324	5.06	3.49	0.53	NoSignifi	neg	neg	none	0	0
Mettl18	1.94	1.92	0.01	NoSignifi	pos	pos	keep	0.674	0.935
F5	0.04	0.08	-0.33	NoSignifi	neg	neg	none	0.012	0
Slc19a2	3.81	4.57	-0.26	NoSignifi	pos	pos	keep	0.511	1.618
Ccdc181	1.54	2.09	-0.42	NoSignifi	pos	pos	keep	0.094	0.022
Blzf1	3.26	2.2	0.55	NoSignifi	neg	neg	none	0.313	0
Nme7	0.9	2.58	-1.42	NoSignifi	neg	neg	none	0	0
Atp1b1	21.69	27.64	-0.35	NoSignifi	neg	pos	lose	0.704	5.582
Sft2d2	1.3	2.07	-0.63	NoSignifi	neg	neg	none	0.102	0.182
Tiprl	4.58	4.34	0.08	NoSignifi	neg	pos	lose	0.649	1.939
Gpr161	0.21	0.16	0.27	NoSignifi	pos	pos	keep	0.486	2.988
Dcaf6	3.35	1.81	0.86	NoSignifi	neg	neg	none	0	0
Mpc2	5.62	6.16	-0.13	NoSignifi	neg	neg	none	0	0
Adcy10	0.01	0.01	-0.12	NoSignifi	neg	neg	none	0	0
Mpzl1	8.39	7.19	0.22	NoSignifi	pos	pos	keep	2.193	16.318
Rcsd1	0.41	0.07	1.57	NoSignifi	pos	neg	gain	0.05	0.008
Creg1	0.82	1.39	-0.69	NoSignifi	neg	neg	none	0	0
Cd247	0.08	0.14	-0.44	NoSignifi	neg	neg	none	0	0
Pou2f1	5.65	5.57	0.02	NoSignifi	pos	pos	keep	4.476	30.889
Dusp27	8	5.8	0.46	NoSignifi	pos	pos	keep	5.057	20.525
Gpa33	1.08	3	-1.39	Down	pos	pos	keep	0.981	2.327
Mael	1.09	0.1	2.61	Up	neg	neg	none	0.006	0
Ildr2	0.04	0.03	0.05	NoSignifi	neg	neg	none	0.066	0
Tada1	0.5	0.24	0.83	NoSignifi	neg	neg	none	0	0
Pogk	0.15	0.06	0.59	NoSignifi	pos	neg	gain	0.139	0.223
Gm4847	0.03	0	0.38	NoSignifi	neg	neg	none	0	0
Fam78b	0.04	0.02	0.25	NoSignifi	pos	neg	gain	0.144	0.224
Uck2	37.55	62.97	-0.74	NoSignifi	pos	pos	keep	11.654	45.89
Tmco1	9.03	5.59	0.68	NoSignifi	neg	neg	none	0	0
Aldh9a1	7	7.06	-0.01	NoSignifi	neg	neg	none	0	0
Mgst3	1.51	1.42	0.09	NoSignifi	neg	neg	none	0	0
Rxrg	0.62	0.01	2.75	NoSignifi	neg	neg	none	0.011	0
Lmx1a	1.25	0.06	3.09	Up	neg	neg	none	0.111	0
Pbx1	0.88	1.27	-0.49	NoSignifi	neg	neg	none	0.031	0
Nuf2	8.57	6.75	0.34	NoSignifi	pos	pos	keep	3.584	2.136
Rgs4	0.02	0	0.29	NoSignifi	neg	neg	none	0.005	0
1700084C01Rik	0.05	0.19	-0.96	NoSignifi	neg	pos	lose	0.036	0.319
Hsd17b7	0.91	0.76	0.24	NoSignifi	neg	neg	none	0.117	0.154
Ddr2	4.38	0.32	3.41	Up	neg	neg	none	0.521	0.163
Uap1	9.29	3.46	1.4	Up	neg	pos	lose	0.555	0.202
Uhmk1	2.97	1.61	0.84	NoSignifi	neg	neg	none	0	0
Gm7694	0.13	0.07	0.48	NoSignifi	neg	neg	none	0.026	0.069
Nos1ap	0.24	0.25	-0.04	NoSignifi	neg	neg	none	0	0.014
Olfml2b	0.04	0.05	-0.11	NoSignifi	neg	neg	none	0.069	0.054
Atf6	1.79	2.19	-0.28	NoSignifi	pos	neg	gain	0.642	1.746
Dusp12	3.53	2.15	0.69	NoSignifi	neg	neg	none	0	0.151
Fcrlb	0.1	0	1.01	NoSignifi	neg	neg	none	0	0.027
Fcgr2b	0.28	0.34	-0.2	NoSignifi	neg	pos	lose	0.215	2.144
Fcgr3	0.01	0	0.18	NoSignifi	neg	neg	none	0.019	0
Cfap126	0.13	0.27	-0.68	NoSignifi	neg	neg	none	0	0
Sdhc	15.44	9.5	0.69	NoSignifi	neg	neg	none	0	0
Mpz	0.07	0.05	0.16	NoSignifi	neg	neg	none	0	0
Pcp4l1	0.97	0.21	1.78	NoSignifi	neg	neg	none	0.004	0
Nr1i3	0	0	0	NoSignifi	neg	neg	none	0.256	0.133
Tomm40l	0.97	0.85	0.18	NoSignifi	pos	pos	keep	0.023	0.539
Apoa2	0.09	0.28	-0.98	NoSignifi	neg	neg	none	0	0
Fcer1g	0.88	0	3.29	NoSignifi	neg	neg	none	0	0
Ndufs2	18.21	15.02	0.28	NoSignifi	neg	neg	none	0	0
Adamts4	0.34	0.2	0.57	NoSignifi	pos	pos	keep	0.218	1.105
B4galt3	1.19	1.36	-0.17	NoSignifi	neg	neg	none	0.535	0.394
Ppox	0.93	1.52	-0.65	NoSignifi	neg	neg	none	0	0
Usp21	4.63	5.08	-0.13	NoSignifi	neg	pos	lose	0	0
Ufc1	11.79	15.58	-0.4	NoSignifi	neg	neg	none	0.399	0
Dedd	1.42	1.29	0.13	NoSignifi	pos	pos	keep	1.118	6.493
Nit1	4.77	3.1	0.61	NoSignifi	pos	pos	keep	1.281	4.506
Pfdn2	16.45	4.07	1.99	Up	neg	neg	none	0	0
Klhdc9	0.36	0.36	-0.01	NoSignifi	neg	neg	none	0	0
Pvrl4	0.23	0.25	-0.07	NoSignifi	neg	pos	lose	0.061	0.269
Arhgap30	3.83	6.56	-0.76	NoSignifi	pos	pos	keep	0.456	0.044
Usf1	7.46	4.27	0.79	NoSignifi	pos	pos	keep	4.385	27.159
Tstd1	0	0.1	-0.98	NoSignifi	neg	neg	none	0	0
F11r	4.59	1.63	1.44	Up	pos	pos	keep	0.427	0.079
Alyref2	1.44	0.82	0.75	NoSignifi	pos	pos	keep	0.632	1.107
Itln1	0	0	0	NoSignifi	neg	neg	none	0.004	0.002
Cd244	0	0	0	NoSignifi	neg	neg	none	0.007	0
Cd48	0	0	0	NoSignifi	neg	neg	none	0	0
Cd84	0.02	0.01	0.15	NoSignifi	neg	neg	none	0	0
Slamf6	0.04	0.05	-0.14	NoSignifi	neg	neg	none	0.022	0.005
Vangl2	1.98	4.94	-1.28	Down	pos	pos	keep	0.251	3.521
Nhlh1	0.03	0.07	-0.35	NoSignifi	neg	neg	none	0.001	0
Ncstn	4.69	3.96	0.24	NoSignifi	neg	pos	lose	0.567	6.214
Copa	3.68	4.11	-0.15	NoSignifi	neg	neg	none	0.028	0
Pex19	1.73	2.43	-0.46	NoSignifi	neg	neg	none	0.091	0
Dcaf8	3.49	5.34	-0.6	NoSignifi	pos	pos	keep	2.483	4.584
Pea15a	2.45	1.92	0.34	NoSignifi	neg	neg	none	0	0
Casq1	0.16	0.12	0.28	NoSignifi	neg	neg	none	0.001	0.015
Atp1a4	0	0.01	-0.07	NoSignifi	neg	neg	none	0.005	0.013
Atp1a2	0.03	0.02	0.09	NoSignifi	neg	neg	none	0	0.001
Igsf8	1.58	3.43	-1.07	NoSignifi	neg	pos	lose	0.049	0
Kcnj9	0.1	0.08	0.14	NoSignifi	neg	neg	none	0.068	0
Kcnj10	0.13	0.07	0.39	NoSignifi	pos	pos	keep	0.099	0.173
Pigm	2.48	1.97	0.32	NoSignifi	pos	pos	keep	0.77	1.833
Slamf9	0.01	0.09	-0.7	NoSignifi	neg	neg	none	0.107	0.049
Igsf9	0.25	0.37	-0.41	NoSignifi	pos	pos	keep	0.055	0.362
Tagln2	8.56	10.48	-0.29	NoSignifi	neg	neg	none	0	0
Cfap45	0.07	0.22	-0.91	NoSignifi	pos	neg	gain	0.011	0
Slamf8	0	0.01	-0.1	NoSignifi	neg	neg	none	0	0.095
Dusp23	0.02	0.01	0.14	NoSignifi	neg	neg	none	0.017	0.056
Cadm3	0.02	0	0.25	NoSignifi	neg	neg	none	0.001	0.019
Aim2	7.14	5.51	0.37	NoSignifi	pos	pos	keep	2.282	18.672
AI607873	0.03	0	0.34	NoSignifi	neg	neg	none	0	0
Ifi204	0.06	0	0.65	NoSignifi	neg	neg	none	0.002	0
Mndal	0.04	0	0.51	NoSignifi	neg	neg	none	0	0
Mnda	0.25	0	1.8	NoSignifi	neg	neg	none	0	0
Ifi203	0.04	0	0.46	NoSignifi	neg	neg	none	0.001	0
Ifi202b	0.46	0	2.48	NoSignifi	neg	neg	none	0.001	0
Spta1	0.03	0.01	0.17	NoSignifi	neg	neg	none	0.032	0
Fmn2	2.21	1.66	0.39	NoSignifi	pos	pos	keep	0.042	0
Grem2	0.07	0	0.76	NoSignifi	neg	neg	none	0.057	0.004
Rgs7	0.1	0	0.95	NoSignifi	neg	neg	none	0	0
Fh1	11.65	15.3	-0.39	NoSignifi	neg	neg	none	0	0
Opn3	0.14	0.19	-0.31	NoSignifi	pos	neg	gain	0.053	0.166
Chml	1.75	1.92	-0.13	NoSignifi	pos	pos	keep	0.981	5.614
Wdr64	0.06	0.05	0.11	NoSignifi	neg	neg	none	0	0
Exo1	2.89	2.33	0.3	NoSignifi	pos	pos	keep	0.664	0.562
Becn2	0.13	0.21	-0.45	NoSignifi	neg	pos	lose	0.013	0.002
Pld5	0.01	0	0.19	NoSignifi	neg	neg	none	0	0.01
Cep170	3.99	4.52	-0.18	NoSignifi	pos	pos	keep	0.73	0.057
Sdccag8	0.62	0.5	0.27	NoSignifi	neg	neg	none	0	0
Akt3	2.24	1.21	0.84	NoSignifi	neg	neg	none	0	0
Zbtb18	1.2	1.55	-0.35	NoSignifi	pos	pos	keep	0.562	3.519
1700016C15Rik	0	0	0	NoSignifi	neg	neg	none	0	0.006
Adss	37.69	23.75	0.66	NoSignifi	neg	neg	none	0.766	0.539
Gm16432	0.02	0	0.27	NoSignifi	neg	neg	none	0	0
Desi2	3.02	3.45	-0.19	NoSignifi	pos	pos	keep	0.691	2.314
Cox20	10.08	2.15	2.18	NoSignifi	neg	neg	none	0	0
Hnrnpu	231.15	140.96	0.71	NoSignifi	neg	neg	none	2.017	0
Efcab2	0.55	0.19	1.15	NoSignifi	neg	neg	none	0	0.03
Kif26b	0.21	0.04	1.1	NoSignifi	pos	neg	gain	0.123	0.108
Smyd3	2.64	2.79	-0.08	NoSignifi	neg	neg	none	0	0
Tfb2m	2.17	2.32	-0.09	NoSignifi	pos	pos	keep	0.977	2.907
Cnst	1.15	1.39	-0.25	NoSignifi	pos	pos	keep	0.856	8.902
Sccpdh	1.33	1.95	-0.52	NoSignifi	neg	neg	none	0	0
Ahctf1	21.38	14.67	0.54	NoSignifi	pos	pos	keep	2.715	0
Cdc42bpa	1.54	1.27	0.27	NoSignifi	pos	pos	keep	0.515	2.145
Adck3	0.37	0.45	-0.22	NoSignifi	pos	pos	keep	0.146	0.659
Psen2	1.04	2.09	-0.94	NoSignifi	pos	neg	gain	0.094	0.523
Itpkb	0.13	0.48	-1.32	NoSignifi	pos	pos	keep	0.042	0
6330403A02Rik	0	0	-0.03	NoSignifi	neg	neg	none	0	0
Parp1	29.98	24.42	0.29	NoSignifi	neg	neg	none	1.511	0
Lin9	1.52	1.24	0.28	NoSignifi	pos	pos	keep	1.112	0.822
Mixl1	0.11	0.25	-0.75	NoSignifi	neg	neg	none	0.025	0.194
Acbd3	5.09	5.48	-0.1	NoSignifi	pos	pos	keep	2.116	7.072
H3f3a	91.89	119.81	-0.38	NoSignifi	neg	neg	none	0	0
Sde2	5.47	4.78	0.19	NoSignifi	pos	pos	keep	3.064	15.372
Lefty2	3.35	18.8	-2.45	Down	neg	neg	none	0.367	3.525
Pycr2	4.43	6.43	-0.53	NoSignifi	neg	neg	none	0	0
Lefty1	0.64	1.4	-1.01	NoSignifi	neg	neg	none	0.05	0.521
Tmem63a	0.09	0.31	-1.08	NoSignifi	neg	neg	none	0.009	0.185
Ephx1	0.95	3.74	-1.87	Down	neg	neg	none	0	0
9130409I23Rik	0	0.02	-0.24	NoSignifi	neg	neg	none	0.002	0
Nvl	13.74	8.2	0.74	NoSignifi	neg	neg	none	0.069	0
Cnih4	0.95	0.9	0.07	NoSignifi	neg	neg	none	0	0
Wdr26	8.73	10.2	-0.22	NoSignifi	pos	pos	keep	4.022	32.612
Lbr	12.73	18.11	-0.5	NoSignifi	neg	neg	none	0	0
Enah	9.02	7.37	0.29	NoSignifi	pos	neg	gain	5.23	25.81
Srp9	25.74	17.68	0.54	NoSignifi	neg	pos	lose	0	0.611
Degs1	12.67	10.89	0.22	NoSignifi	pos	pos	keep	1.65	2.899
Fbxo28	3.03	2.5	0.27	NoSignifi	pos	pos	keep	4.997	26.901
Trp53bp2	2.94	2.49	0.23	NoSignifi	pos	pos	keep	0.756	0.89
Capn2	0.74	0.57	0.33	NoSignifi	neg	neg	none	0.014	0.221
Capn8	0	0	0	NoSignifi	neg	neg	none	0	0
Susd4	0.07	0.36	-1.41	NoSignifi	neg	pos	lose	0.107	1.843
Tlr5	0.03	0	0.35	NoSignifi	neg	neg	none	0.005	0
1700056E22Rik	0.53	0.5	0.07	NoSignifi	neg	neg	none	0.102	0.151
Dusp10	0.57	1.07	-0.79	NoSignifi	pos	pos	keep	0.609	1.341
Hlx	0.14	0.04	0.82	NoSignifi	neg	neg	none	0.095	0.023
Marc2	3.11	4.64	-0.56	NoSignifi	neg	neg	none	0	0
C130074G19Rik	1.39	2.94	-1.03	NoSignifi	pos	pos	keep	0.386	7.919
Mark1	0.48	0.54	-0.15	NoSignifi	pos	neg	gain	0.07	1.15
Rab3gap2	1.26	1.28	-0.02	NoSignifi	neg	neg	none	0	0
Iars2	10.41	13.98	-0.42	NoSignifi	neg	neg	none	0	0
Bpnt1	5.98	3.8	0.64	NoSignifi	pos	neg	gain	2.906	0.838
Eprs	18.29	16.23	0.17	NoSignifi	neg	neg	none	4.808	0
Slc30a10	0.01	0.18	-1.34	NoSignifi	neg	pos	lose	0.067	3.11
Lyplal1	2.84	3.71	-0.37	NoSignifi	neg	pos	lose	0.007	0.629
Tgfb2	0.32	0.18	0.58	NoSignifi	neg	neg	none	0.25	0.263
Rrp15	60.91	40.4	0.59	NoSignifi	pos	pos	keep	4.173	5.702
D1Pas1	6.1	5.38	0.18	NoSignifi	pos	pos	keep	3.091	14.762
Spata17	0	0	0	NoSignifi	neg	neg	none	0.007	0.002
Gpatch2	4.14	3.9	0.08	NoSignifi	pos	pos	keep	0.973	3.242
Esrrg	0.02	0	0.23	NoSignifi	neg	neg	none	0	0
Ush2a	0.01	0	0.1	NoSignifi	neg	neg	none	0	0
Kctd3	3.84	3.61	0.09	NoSignifi	pos	pos	keep	1.661	4.308
Kcnk2	0.04	0.02	0.19	NoSignifi	neg	neg	none	0.026	0.018
Cenpf	23.83	32.12	-0.43	NoSignifi	pos	pos	keep	5.443	15.93
Ptpn14	1.18	1.59	-0.4	NoSignifi	pos	pos	keep	0.085	0
Smyd2	2.26	3.98	-0.79	NoSignifi	neg	neg	none	0.512	0
Prox1	0.13	0.13	0.01	NoSignifi	neg	neg	none	0.001	0.026
Rps6kc1	2.02	3.01	-0.55	NoSignifi	pos	pos	keep	0.571	1.976
Angel2	2.15	2.66	-0.3	NoSignifi	neg	neg	none	0	0
Mfsd7b	0.68	0.75	-0.13	NoSignifi	neg	pos	lose	0	0
Spata45	0	0.06	-0.72	NoSignifi	neg	neg	none	0	0
Tatdn3	0.29	0.65	-0.94	NoSignifi	neg	neg	none	0.132	0.443
Nsl1	1.62	1.39	0.2	NoSignifi	pos	pos	keep	0.118	0.606
Batf3	0.03	0.05	-0.25	NoSignifi	neg	neg	none	0.002	0
Fam71a	0	0.05	-0.55	NoSignifi	neg	neg	none	0	0.009
Atf3	1.01	2.1	-0.98	NoSignifi	pos	pos	keep	0.554	1.799
Nenf	1.66	3.76	-1.13	NoSignifi	neg	neg	none	0	0
Tmem206	0.56	0.78	-0.42	NoSignifi	pos	pos	keep	0.141	0.912
Ppp2r5a	8.11	6.7	0.27	NoSignifi	pos	neg	gain	1.111	0.464
Dtl	6.22	9.44	-0.59	NoSignifi	pos	pos	keep	0.609	1.323
Ints7	3.08	4.92	-0.66	NoSignifi	neg	pos	lose	0.785	5.865
Lpgat1	3.22	2.65	0.27	NoSignifi	pos	neg	gain	1.729	3.21
Nek2	27.11	21.08	0.36	NoSignifi	neg	neg	none	0.224	0.331
Slc30a1	1.73	2.26	-0.37	NoSignifi	pos	pos	keep	1.667	14.99
Rd3	0.04	0.01	0.34	NoSignifi	neg	neg	none	0.015	0.041
Traf5	0.18	0.03	1.16	NoSignifi	neg	neg	none	0.053	0.078
Rcor3	1.04	0.67	0.58	NoSignifi	neg	pos	lose	0.11	0.566
Kcnh1	0.01	0.06	-0.51	NoSignifi	neg	neg	none	0.015	0.062
Hhat	0.06	0.09	-0.23	NoSignifi	neg	neg	none	0.004	0
Sertad4	0.19	0.14	0.24	NoSignifi	neg	neg	none	0.071	0.163
Syt14	0.8	0.6	0.36	NoSignifi	pos	pos	keep	0.66	4.069
Diexf	2.23	2.06	0.12	NoSignifi	pos	neg	gain	0.782	1.973
Irf6	0.39	0.62	-0.56	NoSignifi	neg	neg	none	0	0
A130010J15Rik	0.45	0.79	-0.69	NoSignifi	pos	pos	keep	0.556	1.964
Traf3ip3	0.01	0	0.11	NoSignifi	neg	neg	none	0.313	0.241
G0s2	0.58	1.34	-1.09	NoSignifi	neg	pos	lose	0	0.789
Lamb3	0.02	0.04	-0.24	NoSignifi	neg	neg	none	0.013	0.07
Plxna2	0.4	0.19	0.78	NoSignifi	pos	pos	keep	0.269	0.602
Cd34	0.27	0.11	0.84	NoSignifi	neg	neg	none	0.022	0
Cd46	0	0	0	NoSignifi	neg	neg	none	0	0
Cr1l	1.23	0.45	1.27	NoSignifi	neg	neg	none	0	0
Cr2	0.03	0	0.4	NoSignifi	neg	neg	none	0	0
Cnksr3	1.38	1	0.42	NoSignifi	pos	pos	keep	0.63	1.866
Oprm1	0.01	0.08	-0.66	NoSignifi	neg	neg	none	0	0
Rgs17	0.02	0.04	-0.13	NoSignifi	neg	neg	none	0.005	0.084
Mtrf1l	0.94	0.68	0.42	NoSignifi	pos	pos	keep	0.413	1.894
Fbxo5	14.56	13.13	0.15	NoSignifi	pos	pos	keep	5.162	14.977
Esr1	0.02	0	0.23	NoSignifi	neg	neg	none	0.011	0.006
Ccdc170	0.08	0.19	-0.69	NoSignifi	neg	neg	none	0.01	0.164
Armt1	4.41	4.64	-0.07	NoSignifi	pos	pos	keep	0.479	1.326
Rmnd1	1.57	0.62	1.21	NoSignifi	pos	pos	keep	0.349	3.229
Zbtb2	1.21	1.24	-0.03	NoSignifi	pos	pos	keep	1.075	5.966
Akap12	152.14	184.17	-0.28	NoSignifi	pos	pos	keep	21.224	1.059
Mthfd1l	4.72	7.99	-0.75	NoSignifi	neg	neg	none	0.256	0
Plekhg1	2.72	3.41	-0.32	NoSignifi	pos	pos	keep	1.191	3.076
Ppp1r14c	0.34	0.02	1.83	NoSignifi	neg	neg	none	0	0
Lrp11	2.67	3.98	-0.56	NoSignifi	pos	pos	keep	0.868	1.255
Pcmt1	9.25	4.78	0.94	NoSignifi	neg	neg	none	0	0
Nup43	5.65	5.3	0.09	NoSignifi	neg	neg	none	0	0
Lats1	1.74	2.25	-0.36	NoSignifi	pos	pos	keep	0.731	3.195
Katna1	1.72	1.81	-0.07	NoSignifi	neg	neg	none	0	0
Ginm1	4.71	3.7	0.34	NoSignifi	neg	neg	none	0.082	0.359
Ppil4	6.85	6.31	0.12	NoSignifi	neg	neg	none	1.307	2.202
Zc3h12d	0.03	0	0.42	NoSignifi	neg	neg	none	0.006	0.011
Tab2	13.03	13.2	-0.02	NoSignifi	pos	pos	keep	2.219	2.119
Ust	0.43	0.08	1.56	NoSignifi	neg	neg	none	0.07	0.023
Sash1	5.54	5.5	0.01	NoSignifi	pos	pos	keep	1.59	11.291
Samd5	0.07	0.04	0.28	NoSignifi	neg	neg	none	0.016	0.005
Stxbp5	0.4	0.29	0.37	NoSignifi	pos	pos	keep	0.417	2.765
Adgb	0	0	0.04	NoSignifi	neg	neg	none	0	0
Rab32	0.32	0.08	1.27	NoSignifi	neg	neg	none	0.017	0
Shprh	2.17	2.3	-0.08	NoSignifi	pos	pos	keep	0	0
Fbxo30	8	5.86	0.44	NoSignifi	pos	pos	keep	4.093	4.169
Epm2a	0.47	0.22	0.86	NoSignifi	neg	neg	none	0.034	0.311
Utrn	3.38	5.44	-0.67	NoSignifi	neg	neg	none	0	0
Stx11	0.11	0.07	0.29	NoSignifi	neg	neg	none	0.035	0.192
Sf3b5	36.39	44.96	-0.3	NoSignifi	pos	pos	keep	4.553	17.701
Plagl1	38.53	24.23	0.67	NoSignifi	pos	pos	keep	5.148	0.959
Zc2hc1b	0	0	0	NoSignifi	neg	neg	none	0	0
Ltv1	40.88	27.07	0.59	NoSignifi	neg	neg	none	0	0
Phactr2	0.51	0.74	-0.47	NoSignifi	pos	pos	keep	0.428	1.273
Fuca2	0.24	0.99	-1.67	NoSignifi	neg	pos	lose	0.047	0.258
Pex3	3.88	2.45	0.64	NoSignifi	neg	neg	none	0.006	0
Adat2	2.9	1.65	0.77	NoSignifi	neg	neg	none	0.01	0
Aig1	0.07	0.85	-2.48	NoSignifi	neg	neg	none	0	0
Hivep2	0.34	0.23	0.39	NoSignifi	pos	pos	keep	0.282	1.698
Adgrg6	0.09	0.25	-0.84	NoSignifi	neg	pos	lose	0	0
Vta1	7.22	6.05	0.25	NoSignifi	neg	neg	none	0.124	0.094
Nmbr	0.01	0	0.19	NoSignifi	neg	neg	none	0.006	0
Cited2	11.86	10.77	0.14	NoSignifi	pos	pos	keep	6.649	25.919
Txlnb	0.15	0.37	-0.89	NoSignifi	neg	neg	none	0.017	0.246
Heca	2.54	2.72	-0.1	NoSignifi	pos	pos	keep	0.635	0
Abracl	17.26	9.46	0.86	NoSignifi	neg	neg	none	0	0
Reps1	1.29	1.48	-0.18	NoSignifi	neg	neg	none	0	0
Ect2l	0.02	0.01	0.15	NoSignifi	neg	neg	none	0	0
Ccdc28a	0.82	0.94	-0.17	NoSignifi	neg	neg	none	0.028	0
Nhsl1	1.64	3.64	-1.1	NoSignifi	pos	pos	keep	1.062	18.549
Hebp2	0.17	0.52	-1.17	NoSignifi	neg	neg	none	0.059	0
Arfgef3	0.38	0.45	-0.2	NoSignifi	pos	pos	keep	0.042	0.809
Gm4922	0	0	0	NoSignifi	neg	neg	none	0	0
Perp	0.86	0.93	-0.1	NoSignifi	neg	neg	none	0.085	0.068
Tnfaip3	0.32	0.52	-0.57	NoSignifi	pos	pos	keep	0.218	2.214
Olig3	0.01	0.1	-0.83	NoSignifi	neg	neg	none	0.014	0.174
Ifngr1	0.68	1.09	-0.62	NoSignifi	pos	pos	keep	0.256	3.075
Slc35d3	0.18	0.04	0.98	NoSignifi	neg	neg	none	0.1	0.007
Pex7	1.79	0.94	0.86	NoSignifi	neg	neg	none	0	0.053
Map3k5	0.33	0.31	0.07	NoSignifi	pos	pos	keep	0.346	0.585
Map7	13.4	7.75	0.78	NoSignifi	pos	neg	gain	1.331	0
Gm6251	1.03	23.51	-4.39	Down	neg	neg	none	0	0
Bclaf1	31.31	19.88	0.65	NoSignifi	pos	pos	keep	0	0
Mtfr2	1.34	2.08	-0.6	NoSignifi	pos	pos	keep	0.639	1.51
Pde7b	0.01	0.02	-0.13	NoSignifi	neg	neg	none	0	0
Ahi1	0.75	0.96	-0.32	NoSignifi	neg	neg	none	0	0
Myb	0.31	0.58	-0.73	NoSignifi	neg	neg	none	0.016	0
Hbs1l	7.98	9.26	-0.21	NoSignifi	pos	pos	keep	0.348	5.09
Aldh8a1	0.01	0.05	-0.39	NoSignifi	neg	neg	none	0.014	0.008
Sgk1	20.34	14.53	0.48	NoSignifi	neg	neg	none	1.302	0.06
4930444G20Rik	1.17	0.36	1.46	Up	neg	neg	none	0.026	0
E030030I06Rik	0.48	0	2.54	NoSignifi	neg	neg	none	0.004	0.019
Raet1a	0	0	0	NoSignifi	neg	neg	none	0.003	0.007
H60b	0	0.04	-0.46	NoSignifi	neg	neg	none	0.02	0.066
Slc2a12	0.03	0.04	-0.11	NoSignifi	neg	neg	none	0	0
Tbpl1	3.68	2.31	0.65	NoSignifi	neg	pos	lose	0.331	4.725
Eya4	0.04	0	0.51	NoSignifi	neg	neg	none	0.017	0.003
Rps12	696.07	75.78	3.2	Up	neg	neg	none	0	0
Slc18b1	0.71	0.86	-0.24	NoSignifi	neg	neg	none	0.046	0.077
Vnn1	0.33	0.04	1.64	NoSignifi	pos	neg	gain	0.098	0.008
Stx7	1.13	0.96	0.21	NoSignifi	neg	neg	none	0	0.032
Moxd1	0.02	0.04	-0.21	NoSignifi	neg	neg	none	0	0.004
Ctgf	5.88	11.45	-0.95	NoSignifi	pos	pos	keep	3.09	12.572
Enpp1	0.05	0.03	0.29	NoSignifi	neg	neg	none	0.006	0.097
Enpp3	0.15	0.11	0.31	NoSignifi	neg	neg	none	0.014	0.011
Med23	1	1.05	-0.06	NoSignifi	neg	neg	none	0	0
Arg1	0.07	0	0.74	NoSignifi	neg	neg	none	0	0
Akap7	1.14	2.42	-1.03	NoSignifi	pos	pos	keep	1.42	7.604
Epb4.1l2	17.65	22.27	-0.33	NoSignifi	neg	neg	none	0.558	0
Tmem200a	0.04	0.08	-0.42	NoSignifi	neg	neg	none	0.043	0.083
Samd3	0	0.01	-0.14	NoSignifi	neg	neg	none	0.001	0.002
L3mbtl3	0.51	1.18	-1.07	NoSignifi	pos	pos	keep	0.256	0.404
Arhgap18	0.12	0.24	-0.61	NoSignifi	neg	neg	none	0.001	0
Lama2	0.05	0.01	0.48	NoSignifi	neg	neg	none	0	0
Ptprk	2.74	3.08	-0.16	NoSignifi	neg	neg	none	0	0
Soga3	0.58	0.43	0.36	NoSignifi	pos	pos	keep	0.078	0
9330159F19Rik	0.1	0.11	-0.05	NoSignifi	pos	neg	gain	0.052	0.033
Echdc1	0.79	0.85	-0.1	NoSignifi	neg	pos	lose	0.241	1.098
Rnf146	3.17	3.34	-0.07	NoSignifi	pos	pos	keep	1.534	8.894
Rspo3	0.13	0	1.2	NoSignifi	neg	neg	none	0.013	0.004
Cenpw	4.38	2.65	0.7	NoSignifi	neg	neg	none	0	0
Trmt11	5.21	1.96	1.37	NoSignifi	neg	neg	none	0	0
Hint3	1.87	1.15	0.65	NoSignifi	neg	neg	none	0	0
Ncoa7	2.5	0.98	1.27	Up	pos	pos	keep	0.452	0.718
Hey2	0.23	0.05	1.12	NoSignifi	neg	neg	none	0.048	0.29
Hddc2	1.81	1.36	0.39	NoSignifi	neg	neg	none	0.136	0
Tpd52l1	28.22	15.85	0.83	NoSignifi	neg	neg	none	0.016	0
Gm3258	0.26	0.43	-0.59	NoSignifi	neg	neg	none	0	0
Rnf217	0.81	0.78	0.04	NoSignifi	neg	pos	lose	0.025	0.146
Nkain2	0	0	0.06	NoSignifi	neg	neg	none	0	0
Trdn	0	0	0	NoSignifi	neg	neg	none	0	0
Clvs2	0.23	0.03	1.36	NoSignifi	pos	pos	keep	0.064	0.18
Rsph4a	0.4	0.22	0.63	NoSignifi	pos	neg	gain	0.111	0.095
Zufsp	3.09	2.55	0.27	NoSignifi	pos	pos	keep	0.084	0
Rwdd1	44.47	45.21	-0.02	NoSignifi	neg	neg	none	0.244	0.01
Fam26e	0.22	0.39	-0.64	NoSignifi	pos	pos	keep	0.197	0.44
Fam26f	0.62	0.25	1.04	NoSignifi	neg	neg	none	0.071	0.103
Dse	7.32	12.25	-0.73	NoSignifi	pos	pos	keep	2.684	2.075
Tspyl1	12.36	15.1	-0.29	NoSignifi	pos	pos	keep	4	14.683
Tspyl4	0.54	0.77	-0.45	NoSignifi	pos	pos	keep	0.06	0.142
Nt5dc1	1.31	0.85	0.57	NoSignifi	neg	neg	none	0	0
Col10a1	0.1	0.17	-0.42	NoSignifi	neg	neg	none	0	0
Frk	0.1	0.06	0.32	NoSignifi	neg	neg	none	0.075	0.052
Hs3st5	0.36	0.01	2.09	NoSignifi	neg	neg	none	0	0
Hdac2	19.14	11.9	0.68	NoSignifi	neg	neg	none	0	0
Marcks	1.32	3.63	-1.4	Down	neg	neg	none	0.234	8.079
Rfpl4b	0.14	0	1.26	NoSignifi	neg	neg	none	0.011	0
Lama4	0.04	0.1	-0.5	NoSignifi	neg	neg	none	0	0
Fam229b	0.21	0.45	-0.82	NoSignifi	neg	neg	none	0	0
Tube1	0.64	0.92	-0.46	NoSignifi	neg	neg	none	0	0
Wisp3	0.04	0.2	-1.13	NoSignifi	neg	neg	none	0.005	0
Fyn	1.86	1.22	0.57	NoSignifi	pos	pos	keep	1.302	1.808
Traf3ip2	0.42	1.96	-2	Down	pos	pos	keep	0.172	0
Rev3l	5.7	5.78	-0.02	NoSignifi	pos	pos	keep	0.2	0.152
G630090E17Rik	0.03	0.04	-0.12	NoSignifi	neg	neg	none	0.062	0.042
BC021785	0.08	0.02	0.65	NoSignifi	neg	neg	none	0.009	0
AI317395	0.05	0.01	0.49	NoSignifi	neg	neg	none	0	0.186
Slc16a10	0.45	0.27	0.59	NoSignifi	neg	neg	none	0.047	0.005
Rpf2	16.18	9.94	0.7	NoSignifi	neg	pos	lose	0.536	0.295
Gtf3c6	60.48	17.04	1.82	Up	neg	pos	lose	4.442	2.163
Cdk19	3.5	2.4	0.53	NoSignifi	pos	pos	keep	1.084	6.4
Slc22a16	0.01	0	0.11	NoSignifi	neg	neg	none	0	0
Ddo	0	0.01	-0.2	NoSignifi	neg	neg	none	0	0
Mettl24	0	0.11	-1.09	NoSignifi	neg	neg	none	0.009	0
Cdc40	5.76	4.16	0.46	NoSignifi	neg	neg	none	0	0
Wasf1	5.89	5.18	0.18	NoSignifi	neg	neg	none	0	1.193
Fig4	12.15	8.13	0.57	NoSignifi	neg	neg	none	0.78	0
Zbtb24	3.09	2.96	0.06	NoSignifi	pos	pos	keep	0.557	0.616
Mical1	1.83	1.58	0.19	NoSignifi	neg	neg	none	0.274	0.109
Smpd2	1.47	1.17	0.3	NoSignifi	neg	neg	none	0.104	0.121
Ppil6	0.12	0.08	0.28	NoSignifi	neg	neg	none	0	0
Cd164	18.61	23.04	-0.31	NoSignifi	pos	pos	keep	3.64	20.137
Ccdc162	0.01	0.05	-0.35	NoSignifi	neg	neg	none	0	0
Cep57l1	9.05	3.07	1.53	Up	pos	pos	keep	1.95	3.568
Sesn1	2.14	2.08	0.04	NoSignifi	pos	pos	keep	0.558	0.336
Armc2	0.14	0.08	0.45	NoSignifi	neg	neg	none	0.009	0
Foxo3	8.6	15.64	-0.85	NoSignifi	pos	pos	keep	6.51	80.982
Lace1	1.25	2.03	-0.65	NoSignifi	pos	pos	keep	0.282	1.333
Snx3	49.05	51.51	-0.07	NoSignifi	neg	neg	none	0	0
Ostm1	1.86	2.19	-0.22	NoSignifi	neg	neg	none	0	0
Sec63	3.69	2.11	0.78	NoSignifi	neg	neg	none	0.364	0
Scml4	0.01	0.04	-0.34	NoSignifi	neg	neg	none	0	0.047
Sobp	0.32	0.25	0.24	NoSignifi	pos	neg	gain	0.171	0.18
Pdss2	1.11	2.83	-1.27	NoSignifi	pos	pos	keep	0	0
Bend3	3.57	2.25	0.64	NoSignifi	pos	pos	keep	3.626	13.287
1700021F05Rik	20.46	19.77	0.05	NoSignifi	pos	pos	keep	1.236	0.361
Cd24a	16.58	6.52	1.33	Up	neg	pos	lose	3.431	2.327
Qrsl1	1.6	1.57	0.02	NoSignifi	neg	neg	none	0.006	0
Rtn4ip1	0.85	1.44	-0.7	NoSignifi	neg	neg	none	0.057	0
Aim1	0.06	0.1	-0.37	NoSignifi	neg	neg	none	0	0.066
Atg5	3.52	2.71	0.37	NoSignifi	neg	pos	lose	0.765	1.823
Prdm1	0.29	1.06	-1.56	Down	pos	pos	keep	0.095	4.658
Prep	5.79	7.41	-0.35	NoSignifi	neg	neg	none	1.782	2.875
Popdc3	1.23	0.08	2.86	Up	pos	neg	gain	1.067	0.218
Bves	0.15	0.05	0.78	NoSignifi	neg	neg	none	0	0
Lin28b	1.67	1.44	0.2	NoSignifi	neg	neg	none	0.058	0.089
Hace1	1.48	1.09	0.41	NoSignifi	neg	neg	none	0	0
Grik2	0.03	0	0.37	NoSignifi	neg	neg	none	0	0
Ascc3	4.04	2.4	0.73	NoSignifi	neg	pos	lose	0.178	0.375
Sim1	0.01	0	0.12	NoSignifi	neg	neg	none	0.004	0.012
Fam162b	0.39	0.04	1.79	NoSignifi	neg	neg	none	0	0
Vgll2	0.02	0	0.28	NoSignifi	neg	neg	none	0	0
Ros1	0.01	0	0.14	NoSignifi	neg	neg	none	0	0
Dcbld1	5.27	2.94	0.82	NoSignifi	pos	pos	keep	3.775	18.42
Gopc	2.96	3.52	-0.24	NoSignifi	pos	neg	gain	0.613	1.754
Nus1	5.69	4.8	0.24	NoSignifi	neg	pos	lose	1.049	6.83
Slc35f1	0.04	0.01	0.31	NoSignifi	neg	neg	none	0.004	0
Cep85l	2.18	1.06	0.97	NoSignifi	pos	pos	keep	0.234	0.603
Pln	0.24	0.21	0.12	NoSignifi	neg	neg	none	0	0
Mcm9	7.27	2.82	1.33	Up	pos	pos	keep	5.47	3.393
Asf1a	11.48	3.59	1.65	Up	neg	neg	none	0	1.36
Fam184a	0.75	0.37	0.86	NoSignifi	pos	neg	gain	0.007	0
Man1a	0.55	0.24	0.93	NoSignifi	pos	pos	keep	0	0.006
Tbc1d32	1	0.75	0.37	NoSignifi	neg	neg	none	0.025	0.037
Msl3l2	0.5	0.29	0.61	NoSignifi	pos	pos	keep	0.108	0.102
Gja1	12.13	4.68	1.35	Up	pos	pos	keep	8.985	8.911
Hsf2	3.9	3.28	0.24	NoSignifi	neg	neg	none	0.012	0.286
Serinc1	9.99	6.96	0.52	NoSignifi	neg	neg	none	0	0
Pkib	0.01	0.01	-0.05	NoSignifi	neg	neg	none	0	0
Smpdl3a	0.04	0.02	0.19	NoSignifi	neg	neg	none	0.017	0.003
Dux	2.36	0.08	3.8	Up	pos	neg	gain	0.603	0.181
Gm4981	0.05	0.02	0.3	NoSignifi	pos	pos	keep	0.044	0.023
Gcc2	6.44	4.42	0.53	NoSignifi	pos	neg	gain	0.234	0
Lims1	1.91	3.12	-0.68	NoSignifi	neg	neg	none	0	0
Ranbp2	19.46	19.8	-0.02	NoSignifi	pos	neg	gain	2.089	1.495
Ccdc138	0.25	0.26	-0.04	NoSignifi	neg	neg	none	0.006	0
Edar	0.03	0.06	-0.27	NoSignifi	neg	neg	none	0.003	0
Sh3rf3	0.13	0.07	0.4	NoSignifi	neg	neg	none	0.015	0.058
Sept10	7.85	6.56	0.26	NoSignifi	neg	neg	none	0	0
Sowahc	1.07	1.11	-0.05	NoSignifi	pos	pos	keep	0.656	2.76
P4ha1	1.67	2.73	-0.67	NoSignifi	neg	neg	none	0.25	0
Pla2g12b	0.04	0.15	-0.86	NoSignifi	neg	neg	none	0.01	0.065
Oit3	0	0	0	NoSignifi	neg	neg	none	0	0
Mcu	2.36	3.13	-0.39	NoSignifi	neg	neg	none	0.006	0
Micu1	1.21	0.73	0.66	NoSignifi	neg	neg	none	0.165	0.298
Dnajb12	7.2	6.28	0.19	NoSignifi	pos	pos	keep	1.187	2.692
Ddit4	3.57	7.39	-1.03	Down	pos	pos	keep	1.611	21.063
Anapc16	4.66	4.93	-0.08	NoSignifi	neg	neg	none	0.036	0
Ascc1	0.51	0.93	-0.75	NoSignifi	neg	neg	none	0	0
Spock2	0.35	0.56	-0.55	NoSignifi	neg	neg	none	0.041	0.348
Chst3	0.4	0.48	-0.21	NoSignifi	pos	pos	keep	0.135	0.965
Psap	5.51	6.97	-0.33	NoSignifi	neg	neg	none	0	0
Cdh23	0.02	0.04	-0.24	NoSignifi	neg	neg	none	0.028	0.111
4632428N05Rik	0.01	0.03	-0.15	NoSignifi	neg	neg	none	0.003	0.126
Slc29a3	2.27	3.85	-0.73	NoSignifi	neg	pos	lose	0.301	2.273
Unc5b	1.41	2.05	-0.52	NoSignifi	neg	neg	none	0.245	0.13
Pcbd1	0.32	0.47	-0.46	NoSignifi	neg	neg	none	0	0
Sgpl1	8.3	5.02	0.71	NoSignifi	neg	pos	lose	0.878	12.486
Adamts14	0.16	0.29	-0.58	NoSignifi	pos	neg	gain	0.046	0.511
Prf1	0	0.23	-1.74	NoSignifi	neg	neg	none	0	0
Pald1	4.46	6.8	-0.6	NoSignifi	pos	pos	keep	0.968	13.128
Nodal	6.4	5	0.35	NoSignifi	pos	pos	keep	6.802	27.27
Eif4ebp2	9	17.81	-0.98	NoSignifi	neg	neg	none	0.655	0
Lrrc20	0.52	0.92	-0.72	NoSignifi	pos	pos	keep	0.087	0.221
Npffr1	0.07	0.02	0.55	NoSignifi	neg	neg	none	0.005	0
Ppa1	7.81	8.2	-0.07	NoSignifi	neg	neg	none	0.461	0
Sar1a	6.73	3.69	0.85	NoSignifi	pos	pos	keep	1.841	3.653
Tysnd1	2.21	3.23	-0.53	NoSignifi	pos	pos	keep	0.589	1.634
Aifm2	0.09	0.66	-2.01	NoSignifi	neg	neg	none	0.096	0.61
H2afy2	4.26	7.73	-0.85	NoSignifi	neg	neg	none	0.001	0.182
Col13a1	3	0.55	2.26	Up	neg	pos	lose	0.064	0
2010107G23Rik	0.26	0.81	-1.34	NoSignifi	pos	pos	keep	0.114	0.409
Neurog3	0	0.06	-0.69	NoSignifi	neg	neg	none	0	0
Tspan15	0.22	0.35	-0.52	NoSignifi	neg	pos	lose	0	0.379
Tacr2	0	0.03	-0.41	NoSignifi	neg	neg	none	0.01	0.026
Hk1	4.87	15.32	-1.63	Down	pos	pos	keep	1.306	9.693
Hkdc1	0	0	-0.06	NoSignifi	neg	neg	none	0	0.059
Supv3l1	8.94	8.13	0.14	NoSignifi	neg	pos	lose	1.536	4.981
Vps26a	10.82	7.02	0.62	NoSignifi	neg	neg	none	0	0
Srgn	0.52	0.22	0.95	NoSignifi	neg	neg	none	0	0
Kif1bp	3.44	4.66	-0.43	NoSignifi	pos	pos	keep	0.381	1.035
Ddx21	83.93	58.33	0.52	NoSignifi	pos	pos	keep	14.25	28.575
Ddx50	9.26	9.97	-0.11	NoSignifi	neg	neg	none	0	0
Stox1	3.07	0.1	4	Up	pos	neg	gain	0.471	0.011
Ccar1	34.53	19.62	0.81	NoSignifi	pos	neg	gain	0	0
Tet1	17.96	38.17	-1.08	NoSignifi	pos	pos	keep	0.624	0.359
Slc25a16	1.59	1.88	-0.22	NoSignifi	neg	neg	none	0	0
Dna2	2.3	2.87	-0.31	NoSignifi	neg	pos	lose	0.156	2.081
Rufy2	1.36	1.2	0.16	NoSignifi	neg	neg	none	0	0
Hnrnph3	4.18	3.24	0.36	NoSignifi	neg	neg	none	0	0.286
Pbld2	0.05	0.14	-0.64	NoSignifi	neg	neg	none	0	0.033
Pbld1	0.05	0.46	-1.9	NoSignifi	neg	neg	none	0	0.01
Mypn	0.67	1.12	-0.66	NoSignifi	pos	neg	gain	0.13	0.332
Herc4	10.3	9.86	0.06	NoSignifi	neg	pos	lose	0	0
Sirt1	13.21	9.21	0.52	NoSignifi	pos	pos	keep	5.767	20.14
Dnajc12	0.45	1.24	-1.28	NoSignifi	neg	neg	none	0.015	0
Ctnna3	0.01	0	0.08	NoSignifi	neg	neg	none	0.001	0.118
Reep3	2.44	1.5	0.66	NoSignifi	neg	neg	none	0	0
Jmjd1c	7.39	8.35	-0.17	NoSignifi	pos	pos	keep	0.184	0
Nrbf2	4.71	3.91	0.26	NoSignifi	pos	pos	keep	3.041	24.614
Egr2	0.03	1.09	-3.18	Down	neg	pos	lose	0.008	3.39
Ado	3.09	3.5	-0.17	NoSignifi	pos	pos	keep	1.413	12.516
Zfp365	1.43	1.71	-0.24	NoSignifi	pos	pos	keep	0.191	0
Rtkn2	0.94	1.2	-0.32	NoSignifi	pos	pos	keep	0.383	2.443
Arid5b	11.02	28.19	-1.35	Down	pos	pos	keep	2.92	22.543
Rhobtb1	0.03	0.06	-0.27	NoSignifi	neg	pos	lose	0.018	0.066
Cdk1	9.68	4.88	0.97	NoSignifi	neg	neg	none	0.999	0
Ank3	0.39	1.07	-1.25	Down	pos	pos	keep	0.115	0
Ccdc6	6.76	7.24	-0.1	NoSignifi	neg	pos	lose	2.013	0
Slc16a9	0.05	0.15	-0.72	NoSignifi	neg	neg	none	0.031	0.029
Fam13c	0.26	1.07	-1.68	Down	neg	neg	none	0	0
Phyhipl	0.67	0.51	0.34	NoSignifi	pos	pos	keep	0.162	0.12
Bicc1	1.77	0.27	2.33	Up	neg	neg	none	0.237	0.179
Tfam	6.27	5.83	0.1	NoSignifi	pos	pos	keep	11.973	66.639
Ube2d1	15.41	14.82	0.06	NoSignifi	pos	pos	keep	1.109	2.977
Cisd1	7.35	7.14	0.04	NoSignifi	neg	neg	none	0	0
Ipmk	4.32	4.95	-0.19	NoSignifi	pos	pos	keep	4.119	10.825
Zwint	15.93	6.96	1.18	Up	pos	neg	gain	0.728	1.462
Gnaz	0.84	0.73	0.17	NoSignifi	pos	pos	keep	1.033	1.141
Rab36	0	0.03	-0.36	NoSignifi	neg	neg	none	0.009	0.005
Bcr	1.71	2.05	-0.25	NoSignifi	pos	pos	keep	0.866	4.719
Specc1l	4.77	5.61	-0.23	NoSignifi	pos	pos	keep	1.004	8.612
Adora2a	0.04	0.1	-0.55	NoSignifi	neg	neg	none	0.014	0.117
Upb1	0.02	0	0.21	NoSignifi	neg	neg	none	0	0
Gucd1	1.97	1.54	0.33	NoSignifi	pos	pos	keep	0.288	3.836
Snrpd3	20.94	13.01	0.68	NoSignifi	neg	neg	none	0	0
Lrrc75b	0.04	0.05	-0.09	NoSignifi	neg	neg	none	0.008	0.092
Ggt1	0.18	0.56	-1.23	NoSignifi	neg	neg	none	0.04	0.447
Ggt5	0	0	-0.06	NoSignifi	neg	neg	none	0.012	0.183
Susd2	1.61	3.94	-1.24	Down	pos	neg	gain	0.333	0.96
Cabin1	4.68	6.58	-0.48	NoSignifi	pos	pos	keep	0.508	0
Ddt	25.18	46.17	-0.87	NoSignifi	neg	neg	none	0	0
Gstt3	0.34	0.37	-0.1	NoSignifi	neg	neg	none	0.012	0.082
Gstt1	0.13	0.2	-0.39	NoSignifi	neg	neg	none	0.008	0
Gstt2	0.8	0.79	0.01	NoSignifi	neg	neg	none	0	0
Mif	152.82	430.11	-1.49	Down	neg	neg	none	0	0
Derl3	0.25	0.43	-0.6	NoSignifi	pos	pos	keep	0.135	1.018
Smarcb1	16.25	24.56	-0.59	NoSignifi	neg	neg	none	0.053	0
Mmp11	1.81	3.28	-0.82	NoSignifi	neg	pos	lose	0	0.391
Chchd10	20.3	48.32	-1.25	Down	neg	neg	none	0	0
Gm867	0.3	0.67	-0.97	NoSignifi	neg	pos	lose	0.058	0.117
Vpreb3	0.81	0.3	1.2	NoSignifi	pos	pos	keep	0.33	0.865
Gm5134	0.11	0.26	-0.79	NoSignifi	pos	pos	keep	0.28	4.174
Zfp280b	5.04	6.08	-0.26	NoSignifi	pos	pos	keep	3.643	6.736
Slc5a4b	0.04	0.01	0.35	NoSignifi	neg	neg	none	0	0
Prmt2	0.56	0.59	-0.07	NoSignifi	neg	neg	none	0.022	0.048
S100b	0.01	0.21	-1.48	NoSignifi	neg	neg	none	0	0
Dip2a	0.51	0.85	-0.63	NoSignifi	neg	neg	none	0	0.039
Pcnt	18.05	17.58	0.04	NoSignifi	pos	pos	keep	1.847	0
2610028H24Rik	0	0.03	-0.35	NoSignifi	pos	neg	gain	0	0
Ybey	0.71	0.36	0.8	NoSignifi	pos	pos	keep	0.563	1.361
Mcm3ap	3.76	5.25	-0.47	NoSignifi	pos	pos	keep	0	0
Lss	0.71	1.9	-1.29	NoSignifi	neg	neg	none	0.4	3.135
Col6a2	0.13	0	1.21	NoSignifi	neg	neg	none	0.056	0
Col6a1	0.42	0	2.38	NoSignifi	neg	neg	none	0	0.004
Pcbp3	1.88	2.38	-0.32	NoSignifi	neg	neg	none	0	0
Slc19a1	1.19	0.92	0.34	NoSignifi	pos	pos	keep	0.228	0.4
Col18a1	7.78	9.41	-0.27	NoSignifi	pos	pos	keep	1.356	1.408
Pofut2	2.14	3.54	-0.7	NoSignifi	pos	pos	keep	0.981	3.856
Adarb1	1.45	1.05	0.43	NoSignifi	pos	pos	keep	0.23	1.672
Fam207a	6.07	3.33	0.85	NoSignifi	pos	pos	keep	1.135	5.801
Itgb2	0.01	0	0.16	NoSignifi	neg	neg	none	0.003	0
Pttg1ip	3.92	3.66	0.09	NoSignifi	neg	neg	none	0	0
Sumo3	8.52	6.9	0.3	NoSignifi	neg	neg	none	2.107	1.073
Ube2g2	1.85	1.47	0.32	NoSignifi	pos	pos	keep	0.225	0.522
Tspear	0.01	0.01	-0.03	NoSignifi	neg	neg	none	0	0
Lrrc3	0.05	0.08	-0.23	NoSignifi	neg	neg	none	0.016	0.17
Trpm2	0	0	0.03	NoSignifi	neg	neg	none	0	0
1810043G02Rik	0.44	0.95	-0.96	NoSignifi	neg	neg	none	0.056	0
Pfkl	6.96	16.41	-1.23	Down	neg	neg	none	0.576	0.978
Aire	0.19	1.69	-2.64	Down	neg	neg	none	0.001	0
Dnmt3l	5.16	6.59	-0.35	NoSignifi	neg	neg	none	0	0
Icosl	1.21	2.18	-0.8	NoSignifi	pos	pos	keep	0.556	2.528
D10Jhu81e	2.93	3.72	-0.33	NoSignifi	pos	pos	keep	0.387	2.807
Pwp2	7.37	5.7	0.36	NoSignifi	pos	pos	keep	14.73	50.027
Trappc10	1.17	1.6	-0.42	NoSignifi	pos	pos	keep	0.758	5.473
Agpat3	3.38	3.43	-0.02	NoSignifi	pos	pos	keep	0.736	13.057
Rrp1	44.91	46.11	-0.04	NoSignifi	pos	neg	gain	5.559	8.793
Cstb	14.58	17.77	-0.28	NoSignifi	neg	neg	none	0	0
Pdxk	3.66	3.16	0.21	NoSignifi	neg	neg	none	0.186	0
Ilvbl	0.09	0.31	-1.07	NoSignifi	neg	neg	none	0.068	0.087
Syde1	0.88	1.23	-0.44	NoSignifi	pos	pos	keep	0.285	1.57
Casp14	0.05	0	0.57	NoSignifi	neg	neg	none	0.005	0
Ccdc105	0.03	0.01	0.23	NoSignifi	neg	neg	none	0	0
Slc1a6	0	0.11	-1.08	NoSignifi	neg	neg	none	0.01	0
Olfr1352	0	0.05	-0.63	NoSignifi	neg	neg	none	0	0
Olfr1351	0	0.1	-1.03	NoSignifi	neg	neg	none	0	0.012
Olfr57	0.16	0.58	-1.41	NoSignifi	neg	neg	none	0	0.019
2610008E11Rik	1.76	2.04	-0.2	NoSignifi	pos	pos	keep	0.766	0.177
Vmn2r80	0.03	0	0.38	NoSignifi	neg	neg	none	0	0
Ppap2c	0.77	1.56	-0.93	NoSignifi	neg	pos	lose	0.056	1.024
Mier2	3.34	3.6	-0.1	NoSignifi	pos	pos	keep	0.75	2.544
C2cd4c	0.02	0.03	-0.02	NoSignifi	neg	pos	lose	0.003	0.025
Shc2	0.26	0.27	-0.04	NoSignifi	pos	neg	gain	0	0.024
Madcam1	0	0.13	-1.23	NoSignifi	neg	neg	none	0.014	0
Tpgs1	1.2	3.06	-1.28	NoSignifi	pos	pos	keep	2.148	16.664
Cdc34	12.99	17.54	-0.43	NoSignifi	pos	pos	keep	8.558	55.092
Bsg	46.6	102.13	-1.13	NoSignifi	neg	neg	none	0	0
Hcn2	0.84	2.48	-1.46	Down	pos	pos	keep	0.512	5.244
Polrmt	4.39	3.84	0.19	NoSignifi	pos	pos	keep	0.318	0.205
Fgf22	0	0.05	-0.57	NoSignifi	pos	neg	gain	0.089	0.307
Rnf126	14.58	18.77	-0.36	NoSignifi	pos	pos	keep	1.335	3.221
Fstl3	0.16	0.86	-1.86	NoSignifi	neg	neg	none	0.045	0.1
Palm	4.68	8	-0.76	NoSignifi	pos	pos	keep	0.842	2.636
Misp	0.22	1.42	-2.23	Down	pos	pos	keep	0.049	0.047
Ptbp1	33.14	33.18	0	NoSignifi	neg	neg	none	4.121	0
Lppr3	0.79	1.12	-0.46	NoSignifi	neg	neg	none	0	0
Cfd	0	0	0	NoSignifi	neg	neg	none	0	0
Med16	2.42	2.55	-0.07	NoSignifi	neg	neg	none	0	0.189
R3hdm4	4.93	3.66	0.42	NoSignifi	neg	neg	none	0	0
Kiss1r	0	0.03	-0.42	NoSignifi	neg	neg	none	0.001	0
Arid3a	1.92	4.63	-1.23	Down	pos	pos	keep	2.505	2.717
Wdr18	5.53	3.94	0.48	NoSignifi	neg	neg	none	0.782	1.385
Grin3b	0.13	0.22	-0.5	NoSignifi	pos	neg	gain	0.193	1.609
Tmem259	4.93	7.26	-0.55	NoSignifi	neg	pos	lose	0.282	4.844
Cnn2	1.21	2.04	-0.71	NoSignifi	neg	neg	none	0.074	0
Abca7	0.18	0.48	-1.04	NoSignifi	neg	neg	none	0	0
Hmha1	0.19	1.2	-2.17	Down	neg	pos	lose	0.137	3.858
Polr2e	20.55	34.05	-0.73	NoSignifi	pos	neg	gain	0.601	0.199
Sbno2	2.4	4.07	-0.74	NoSignifi	neg	pos	lose	0.059	3.761
Stk11	7.5	4.99	0.58	NoSignifi	pos	pos	keep	1.116	0.819
Atp5d	20	46.23	-1.21	NoSignifi	neg	neg	none	0	0
Midn	7.5	8.24	-0.13	NoSignifi	pos	pos	keep	3.825	5.438
Cirbp	1.72	0.59	1.4	Up	neg	neg	none	0	0
1600002K03Rik	1.28	2.51	-0.92	NoSignifi	neg	neg	none	0.094	0.066
Efna2	1.88	2.25	-0.25	NoSignifi	pos	pos	keep	0.403	0.394
Mum1	2.67	3.69	-0.45	NoSignifi	pos	pos	keep	0.791	0.246
Ndufs7	1.76	3.8	-1.07	Down	neg	neg	none	0	0
Gamt	0.33	0.77	-1	NoSignifi	neg	neg	none	0	0
Dazap1	9.54	12.39	-0.37	NoSignifi	neg	pos	lose	1.297	11.697
Rps15	93.1	176.43	-0.92	NoSignifi	neg	neg	none	0	0
Apc2	0.06	0.12	-0.45	NoSignifi	neg	neg	none	0.048	0.122
2310011J03Rik	6.09	2.45	1.28	Up	pos	pos	keep	0.936	1.545
Pcsk4	0.13	0.37	-1.05	NoSignifi	neg	neg	none	0.015	0.138
Reep6	7.91	12.02	-0.6	NoSignifi	pos	pos	keep	1.652	1.611
Adamtsl5	0.24	0.34	-0.39	NoSignifi	neg	neg	none	0.064	0.104
Plk5	0.1	0.44	-1.42	NoSignifi	neg	neg	none	0	0
Mex3d	2.86	5.14	-0.82	NoSignifi	pos	pos	keep	1.55	9.831
Mbd3	39.16	33.18	0.24	NoSignifi	pos	pos	keep	9.217	17.894
Uqcr11	255.6	152.36	0.75	NoSignifi	neg	neg	none	0	0
Tcf3	10.33	21.07	-1.02	Down	pos	pos	keep	3.442	100
Onecut3	0.03	0.03	0.01	NoSignifi	neg	neg	none	0.046	0.171
Atp8b3	0.02	0.19	-1.26	NoSignifi	neg	neg	none	0.007	0.144
Rexo1	5.25	6.75	-0.36	NoSignifi	pos	pos	keep	2.762	0
Klf16	1.85	4.03	-1.08	Down	pos	pos	keep	0.652	1.813
Abhd17a	4.69	7.85	-0.73	NoSignifi	pos	pos	keep	1.036	2.131
Adat3	0.6	0.88	-0.48	NoSignifi	pos	pos	keep	0.233	2.031
Scamp4	1.8	5.74	-1.62	Down	pos	pos	keep	1.194	1.025
Csnk1g2	6.23	10.77	-0.78	NoSignifi	pos	pos	keep	3.843	8.893
Btbd2	1.99	4.23	-1.05	Down	pos	pos	keep	0.279	2.191
Mknk2	3.28	2.56	0.35	NoSignifi	neg	pos	lose	0.108	0
Mob3a	1.34	2.32	-0.75	NoSignifi	pos	pos	keep	0.241	3.755
Izumo4	0.2	0.35	-0.58	NoSignifi	neg	neg	none	0.004	0.044
Ap3d1	19.47	15.05	0.37	NoSignifi	neg	neg	none	0.622	0
Dot1l	5.5	5.3	0.05	NoSignifi	pos	pos	keep	1.22	2.369
Plekhj1	5.83	5.47	0.09	NoSignifi	neg	neg	none	0.571	0.029
Sf3a2	5.86	8.19	-0.48	NoSignifi	pos	neg	gain	0.239	0
Amh	0.02	0.02	-0.04	NoSignifi	neg	neg	none	0.007	0.004
Jsrp1	0.08	0.19	-0.66	NoSignifi	neg	pos	lose	0.047	0.709
Oaz1	19.74	62.68	-1.66	NoSignifi	neg	neg	none	0	0
Lingo3	0.11	0.25	-0.71	NoSignifi	pos	pos	keep	0.126	0.241
Lsm7	40.14	25.77	0.64	NoSignifi	neg	neg	none	0	0
Sppl2b	0.52	0.31	0.59	NoSignifi	pos	pos	keep	0.429	1.674
Tmprss9	0.01	0.06	-0.47	NoSignifi	neg	neg	none	0.027	0.117
Timm13	10.12	9.31	0.12	NoSignifi	neg	neg	none	0.017	0.807
Lmnb2	6.18	7.36	-0.25	NoSignifi	pos	pos	keep	0.423	1.159
Gadd45b	3.35	4.79	-0.5	NoSignifi	pos	pos	keep	0.642	2.252
Gng7	0.22	0.6	-1.11	NoSignifi	neg	neg	none	0	0
Diras1	0.24	0.08	0.94	NoSignifi	neg	pos	lose	0.106	0.083
Slc39a3	0.27	0.25	0.08	NoSignifi	pos	pos	keep	0.188	0.935
Sgta	8.13	10.79	-0.4	NoSignifi	pos	pos	keep	0.708	0.21
Thop1	5.89	6.67	-0.18	NoSignifi	neg	neg	none	0.158	0
Creb3l3	0.06	0.16	-0.71	NoSignifi	neg	neg	none	0.031	0.054
Map2k2	9.83	9.66	0.02	NoSignifi	neg	neg	none	0	3.01
Zbtb7a	2.11	4.14	-0.94	NoSignifi	pos	pos	keep	2.213	57.891
Pias4	4.25	5.6	-0.39	NoSignifi	neg	pos	lose	1.801	18.642
Eef2	110.38	168.18	-0.61	NoSignifi	pos	pos	keep	35.572	100
Dapk3	2.75	3.32	-0.26	NoSignifi	neg	neg	none	0.029	0
Nmrk2	0	0.03	-0.41	NoSignifi	neg	neg	none	0	0
Atcay	0.01	0.05	-0.46	NoSignifi	neg	neg	none	0.005	0
Zfr2	0.02	0.05	-0.28	NoSignifi	neg	neg	none	0	0
Matk	0.04	0.15	-0.81	NoSignifi	neg	neg	none	0.074	0.065
Mrpl54	26.16	23.13	0.18	NoSignifi	pos	neg	gain	1.294	2.543
Apba3	1.02	1.58	-0.58	NoSignifi	pos	pos	keep	0	0
Tjp3	0.66	1.3	-0.89	NoSignifi	neg	neg	none	0	0
Pip5k1c	4.2	5.12	-0.28	NoSignifi	pos	pos	keep	1.407	3.239
Cactin	8.76	8.44	0.05	NoSignifi	pos	pos	keep	2.294	8.616
Tbxa2r	0.07	0.04	0.29	NoSignifi	neg	pos	lose	0.023	0.238
Gipc3	0.04	0.04	0.01	NoSignifi	neg	neg	none	0.021	0
Hmg20b	8.62	7.38	0.22	NoSignifi	pos	neg	gain	0.797	0.857
Mfsd12	0.9	0.39	1.03	NoSignifi	pos	pos	keep	1.167	6.717
4930404N11Rik	0.03	0.23	-1.29	NoSignifi	pos	pos	keep	1.22	6.667
Fzr1	8.54	9.77	-0.19	NoSignifi	pos	pos	keep	2.583	17.561
Dohh	6.68	4.23	0.65	NoSignifi	neg	neg	none	0	0
Smim24	0	0.04	-0.49	NoSignifi	neg	neg	none	0.002	0
Nfic	2.41	3.7	-0.6	NoSignifi	pos	pos	keep	0.156	1.256
Celf5	1.37	1.5	-0.12	NoSignifi	pos	pos	keep	0.097	0
Ncln	5.09	6.18	-0.27	NoSignifi	pos	neg	gain	0.577	1.769
S1pr4	0.05	0.06	-0.09	NoSignifi	neg	neg	none	0.038	0.502
Gna15	0.77	1.44	-0.83	NoSignifi	pos	pos	keep	0.829	10.29
Gna11	4.76	5.14	-0.11	NoSignifi	pos	neg	gain	0.301	0.013
Tle2	0.48	0.34	0.4	NoSignifi	neg	neg	none	0	0
Tle6	1.05	1.92	-0.81	NoSignifi	neg	neg	none	0.09	0
Sirt6	2.11	3.17	-0.56	NoSignifi	neg	neg	none	0.026	0
Ankrd24	0.69	1.23	-0.75	NoSignifi	pos	pos	keep	0.151	0
Zfp873	1.02	0.93	0.12	NoSignifi	pos	pos	keep	0.126	0.023
AU041133	1.62	1.03	0.6	NoSignifi	pos	neg	gain	0.373	0.032
Zfp938	1.56	1.08	0.49	NoSignifi	neg	neg	none	0.025	0.035
1190007I07Rik	4.98	3.72	0.41	NoSignifi	neg	neg	none	0	0
Tdg	3.26	2.85	0.18	NoSignifi	pos	neg	gain	0.124	0.014
Glt8d2	0.09	0.15	-0.39	NoSignifi	neg	neg	none	0	0.012
Hcfc2	0.89	1.09	-0.26	NoSignifi	neg	neg	none	0	0
Nfyb	12.37	15.41	-0.31	NoSignifi	neg	neg	none	0	0
Txnrd1	7.05	9.54	-0.43	NoSignifi	neg	neg	none	0	0.316
Eid3	2.32	3.13	-0.42	NoSignifi	neg	neg	none	0.079	0.017
Chst11	0.19	0.41	-0.83	NoSignifi	neg	neg	none	0.07	0.295
Slc41a2	0.08	0.15	-0.45	NoSignifi	neg	neg	none	0.018	0.002
D10Wsu102e	10.4	9.13	0.19	NoSignifi	pos	pos	keep	5.472	16.955
Aldh1l2	0.5	0.59	-0.19	NoSignifi	neg	neg	none	0	0.046
A230046K03Rik	3.8	3.66	0.05	NoSignifi	pos	pos	keep	1.31	16.464
Appl2	2.02	3.3	-0.68	NoSignifi	neg	neg	none	0.218	2.126
1500009L16Rik	2.53	0.75	1.63	Up	neg	pos	lose	0	0.019
Nuak1	0.4	0.82	-0.9	NoSignifi	pos	pos	keep	0.293	4.321
Ckap4	9.93	16.38	-0.72	NoSignifi	pos	pos	keep	4.67	43.262
Tcp11l2	0.72	0.15	1.74	NoSignifi	neg	neg	none	0	0
Polr3b	3.61	3.17	0.18	NoSignifi	pos	neg	gain	2.307	3.18
Rfx4	0.04	0.01	0.32	NoSignifi	neg	neg	none	0.013	0.037
Ric8b	1.26	1.66	-0.37	NoSignifi	pos	pos	keep	0.674	2.046
Fhl4	0.14	0.14	0	NoSignifi	pos	pos	keep	0.025	0.208
Tmem263	6.3	4.22	0.57	NoSignifi	pos	pos	keep	2.266	16.214
Mterf2	1.78	1.76	0.02	NoSignifi	pos	pos	keep	0.303	1.292
Cry1	4	3.36	0.25	NoSignifi	neg	neg	none	0	0
Btbd11	0.63	0.88	-0.43	NoSignifi	pos	pos	keep	0.562	4.949
Pwp1	9.88	6.69	0.56	NoSignifi	neg	neg	none	0.048	0.088
Prdm4	5	5.66	-0.18	NoSignifi	pos	pos	keep	3.983	21.411
Ascl4	0.27	0.26	0.04	NoSignifi	pos	neg	gain	0.178	0.029
Rtcb	21.06	15.98	0.4	NoSignifi	pos	neg	gain	2.955	4.309
Fbxo7	0.92	1.73	-0.84	NoSignifi	neg	neg	none	0.03	0.104
Syn3	0.2	0.37	-0.64	NoSignifi	neg	neg	none	0	0
Timp3	0.99	0.35	1.27	NoSignifi	neg	neg	none	0	0
Hsp90b1	133.4	157.75	-0.24	NoSignifi	neg	neg	none	0	0
Ttc41	0.14	0.19	-0.26	NoSignifi	neg	pos	lose	0.001	0.105
Nt5dc3	1.45	1.95	-0.41	NoSignifi	pos	pos	keep	0.559	1.812
Stab2	0.01	0.03	-0.21	NoSignifi	neg	neg	none	0	0
Ascl1	0.12	0.01	0.91	NoSignifi	neg	neg	none	0.01	0.017
Pmch	0.17	0	1.45	NoSignifi	pos	pos	keep	1.496	9.156
Parpbp	2.78	3.66	-0.39	NoSignifi	pos	pos	keep	1.222	8.753
Nup37	1.62	0.95	0.71	NoSignifi	neg	neg	none	0	0
Ccdc53	0.78	0.92	-0.21	NoSignifi	neg	neg	none	0.032	0
Dram1	0.11	0.03	0.71	NoSignifi	neg	neg	none	0	0
Gnptab	2.23	3.64	-0.68	NoSignifi	pos	pos	keep	0.59	2.943
Sycp3	0.35	0.43	-0.24	NoSignifi	neg	neg	none	0.005	0
Chpt1	2.94	2.12	0.45	NoSignifi	neg	neg	none	0.007	0
Mybpc1	0.28	0.13	0.74	NoSignifi	neg	neg	none	0.004	0
Spic	4.57	4.48	0.03	NoSignifi	pos	pos	keep	3.248	7.883
Gm4925	0.08	0.03	0.47	NoSignifi	neg	neg	none	0.033	0
Arl1	4.47	2.99	0.56	NoSignifi	neg	neg	none	0	0
Utp20	17.27	10.14	0.76	NoSignifi	neg	pos	lose	1.438	5.34
Slc5a8	0.01	0.01	-0.02	NoSignifi	neg	neg	none	0	0
Ano4	0.01	0.01	-0.01	NoSignifi	neg	neg	none	0.001	0
Gas2l3	3.44	4.31	-0.32	NoSignifi	pos	pos	keep	3.737	31.083
Slc17a8	0.01	0.03	-0.23	NoSignifi	neg	neg	none	0.005	0
Scyl2	5.47	3.72	0.54	NoSignifi	pos	pos	keep	2.41	7.612
Actr6	5.32	1.98	1.39	NoSignifi	neg	neg	none	0	0
Uhrf1bp1l	2.5	2.96	-0.24	NoSignifi	pos	pos	keep	0.214	0.151
Anks1b	0.03	0.06	-0.33	NoSignifi	neg	neg	none	0.03	0
Apaf1	2.78	2.73	0.03	NoSignifi	neg	neg	none	0	0
Ikbip	2.11	4.44	-1.04	NoSignifi	pos	pos	keep	0.123	0.772
Slc25a3	36.14	24.96	0.53	NoSignifi	neg	neg	none	0	0
Tmpo	39.02	36.55	0.09	NoSignifi	pos	pos	keep	2.506	13.195
Nedd1	2.2	1.89	0.2	NoSignifi	neg	neg	none	0	0
Cdk17	1.88	1.39	0.41	NoSignifi	neg	pos	lose	0.548	9.071
Elk3	0.67	1.98	-1.44	Down	pos	pos	keep	0.092	0.036
Lta4h	6.6	7.19	-0.12	NoSignifi	neg	neg	none	0	0
Hal	0.21	0.12	0.46	NoSignifi	neg	neg	none	0.068	0.004
Ccdc38	0.1	0.46	-1.47	NoSignifi	neg	neg	none	0	0
Snrpf	263.26	92.64	1.51	Up	neg	neg	none	0	0
Ntn4	0.03	0	0.43	NoSignifi	neg	neg	none	0.001	0
Usp44	1.16	1.96	-0.71	NoSignifi	pos	pos	keep	0.066	0.01
Metap2	40.4	28.08	0.52	NoSignifi	neg	neg	none	1.606	2.99
Vezt	0.48	0.52	-0.1	NoSignifi	pos	neg	gain	0.628	5.512
Fgd6	1.29	1.24	0.06	NoSignifi	pos	pos	keep	0.051	0
Nr2c1	0.26	0.29	-0.12	NoSignifi	neg	neg	none	0.016	0
Ndufa12	16.4	2.37	2.74	Up	neg	neg	none	0	0
Tmcc3	0.24	0.18	0.29	NoSignifi	pos	pos	keep	0.156	0.4
Cep83	2.46	2.47	-0.01	NoSignifi	neg	neg	none	0.159	0
Plxnc1	0.23	0.16	0.36	NoSignifi	neg	neg	none	0	0
Cradd	1.01	2.51	-1.24	NoSignifi	pos	pos	keep	0.429	4.231
Socs2	2.45	5.06	-1.01	Down	pos	pos	keep	0.732	6.397
Mrpl42	49.57	32.57	0.6	NoSignifi	neg	neg	none	0	0
Ube2n	5.89	5.98	-0.02	NoSignifi	neg	neg	none	0.978	0
Nudt4	35.86	19.89	0.85	NoSignifi	neg	neg	none	0	0
Eea1	1.76	1.36	0.35	NoSignifi	neg	neg	none	0.349	0.188
Btg1	3.23	6.39	-0.96	NoSignifi	pos	pos	keep	2.979	27.401
Dcn	0.03	0	0.36	NoSignifi	neg	neg	none	0	0
Lum	0.02	0.03	-0.03	NoSignifi	neg	neg	none	0.003	0
Atp2b1	4.77	4.11	0.21	NoSignifi	pos	pos	keep	6.243	30.685
Poc1b	0.49	1.37	-1.33	NoSignifi	neg	neg	none	0.131	1.011
Galnt4	0.66	0.4	0.59	NoSignifi	pos	pos	keep	0.699	3.147
Dusp6	1.19	1.88	-0.61	NoSignifi	pos	pos	keep	0.308	0.635
Kitl	0.18	0.05	0.89	NoSignifi	pos	pos	keep	0.001	0
Tmtc3	4.91	4.1	0.26	NoSignifi	pos	pos	keep	3.94	13.693
Cep290	0.87	0.78	0.13	NoSignifi	neg	pos	lose	0.126	1.094
4930430F08Rik	2.34	1.59	0.53	NoSignifi	neg	pos	lose	0	0
1700017N19Rik	0	0	0	NoSignifi	neg	neg	none	0	0
Mgat4c	0.32	0.08	1.25	NoSignifi	pos	pos	keep	0.18	0.313
Nts	0.07	0	0.81	NoSignifi	neg	neg	none	0	0
Alx1	0.32	0.01	1.98	NoSignifi	neg	neg	none	0.039	0.036
Lrriq1	0.31	0.26	0.2	NoSignifi	neg	neg	none	0.001	0
Slc6a15	0.23	0.43	-0.65	NoSignifi	neg	neg	none	0.088	0.231
Tmtc2	0.4	0.17	0.89	NoSignifi	pos	pos	keep	0.125	0.176
Mettl25	1.65	1.14	0.49	NoSignifi	pos	pos	keep	0	0
Ccdc59	20.24	28.32	-0.48	NoSignifi	pos	pos	keep	2.54	6.974
Acss3	0.05	0	0.62	NoSignifi	neg	neg	none	0.002	0
Lin7a	0.08	0	0.86	NoSignifi	neg	neg	none	0.02	0
Ptprq	0.01	0	0.15	NoSignifi	neg	neg	none	0.008	0
Otogl	0.01	0	0.09	NoSignifi	neg	neg	none	0	0
Ppp1r12a	7.93	7.22	0.13	NoSignifi	pos	pos	keep	0.421	2.916
Pawr	6.72	13.62	-1.01	NoSignifi	pos	neg	gain	0	0
Syt1	0.07	0	0.74	NoSignifi	neg	neg	none	0	0
Gm5136	0.15	0	1.35	NoSignifi	neg	neg	none	0.027	0.027
Nav3	0.02	0.01	0.13	NoSignifi	neg	neg	none	0	0.004
E2f7	3.66	2.79	0.38	NoSignifi	pos	neg	gain	0.358	0.606
Csrp2	7.34	7.51	-0.03	NoSignifi	neg	neg	none	0	0.644
Zdhhc17	1.35	1.75	-0.35	NoSignifi	neg	pos	lose	0.471	9.193
Osbpl8	1.33	1.21	0.13	NoSignifi	pos	pos	keep	0.794	2.748
Bbs10	1.13	0.78	0.49	NoSignifi	pos	pos	keep	0.163	0.111
Nap1l1	43.87	20.62	1.09	NoSignifi	neg	neg	none	0	0
Phlda1	2.45	2.34	0.06	NoSignifi	pos	pos	keep	0.255	0.121
Krr1	5.05	3.63	0.47	NoSignifi	neg	neg	none	0.079	0
Glipr1	0.09	0	0.95	NoSignifi	neg	neg	none	0	0
Caps2	0.04	0.05	-0.12	NoSignifi	neg	neg	none	0.014	0.007
Kcnc2	0.02	0.01	0.2	NoSignifi	neg	neg	none	0.002	0
Atxn7l3b	14.21	12.15	0.23	NoSignifi	pos	pos	keep	14.993	40.372
Tph2	0.01	0.01	0.05	NoSignifi	neg	neg	none	0	0.003
Tbc1d15	7.23	5.99	0.27	NoSignifi	neg	neg	none	0.268	0
Rab21	11.03	4.21	1.37	Up	neg	neg	none	0.507	1.67
Tmem19	1.88	1.9	-0.01	NoSignifi	neg	neg	none	0.214	0.3
Thap2	0.36	0.12	1.03	NoSignifi	pos	pos	keep	0.446	0.942
Zfc3h1	4.16	3.1	0.41	NoSignifi	pos	pos	keep	0.169	0
Lgr5	0.01	0.06	-0.57	NoSignifi	neg	neg	none	0.01	0
A930009A15Rik	0	0	0	NoSignifi	neg	neg	none	0	0
4933416C03Rik	0.21	0.19	0.07	NoSignifi	pos	neg	gain	0.003	0
Ptprb	0	0	0.04	NoSignifi	neg	neg	none	0.001	0
Cnot2	10.06	8.42	0.25	NoSignifi	pos	pos	keep	1.159	1.129
Myrfl	0.28	0.02	1.68	NoSignifi	neg	neg	none	0	0
Rab3ip	5.88	4.32	0.44	NoSignifi	neg	pos	lose	1.018	7.1
Best3	0.02	0.01	0.08	NoSignifi	neg	neg	none	0.035	0.147
Lrrc10	0	0.1	-0.99	NoSignifi	neg	neg	none	0	0.108
Cct2	93.71	67.5	0.47	NoSignifi	neg	neg	none	0	0
Frs2	3.79	3.91	-0.04	NoSignifi	pos	pos	keep	1.705	17.874
Yeats4	38.63	21.54	0.84	NoSignifi	neg	pos	lose	2.268	21.097
Cpsf6	10.95	8.23	0.41	NoSignifi	neg	neg	none	0	0
Cpm	0.17	0.19	-0.14	NoSignifi	pos	pos	keep	0.151	0.475
Mdm2	24.59	17.76	0.47	NoSignifi	pos	pos	keep	11.403	64.584
Slc35e3	6.02	2.13	1.46	Up	pos	pos	keep	2	0.738
Nup107	14.01	10.61	0.4	NoSignifi	neg	neg	none	0.013	0
Rap1b	25.78	15.59	0.72	NoSignifi	neg	neg	none	0.776	0
Mdm1	1.41	1.93	-0.43	NoSignifi	neg	neg	none	0.04	0
Dyrk2	1.18	1.5	-0.33	NoSignifi	pos	pos	keep	1.25	8.037
Cand1	17.1	12.42	0.46	NoSignifi	pos	pos	keep	10.428	0
Grip1	0.16	0.14	0.12	NoSignifi	neg	neg	none	0.02	0.019
Helb	8.93	14.94	-0.74	NoSignifi	pos	pos	keep	5.241	12.535
Irak3	2.76	4.33	-0.63	NoSignifi	pos	pos	keep	1.035	6.341
Tmbim4	1.16	0.42	1.28	NoSignifi	neg	neg	none	0	0
Llph	13.13	23.94	-0.86	NoSignifi	pos	pos	keep	9.733	25.323
Hmga2	2.53	7.41	-1.52	Down	neg	neg	none	0.008	0
Msrb3	0.34	0.27	0.22	NoSignifi	neg	neg	none	0	0
Lemd3	4.24	3.95	0.1	NoSignifi	pos	pos	keep	0.302	0.736
Wif1	0.08	0.22	-0.82	NoSignifi	neg	neg	none	0	0
Tbc1d30	0.01	0.02	-0.16	NoSignifi	neg	neg	none	0.036	0.019
Gns	2.75	2.53	0.12	NoSignifi	pos	pos	keep	0.433	1.018
Rassf3	1.71	2.68	-0.62	NoSignifi	pos	pos	keep	0.362	4.416
Tbk1	4.48	3.7	0.27	NoSignifi	neg	neg	none	0	0
Xpot	6.39	8.53	-0.41	NoSignifi	neg	neg	none	0	0
D930020B18Rik	0.04	0.05	-0.07	NoSignifi	neg	neg	none	0	0
BC048403	1.86	2.52	-0.42	NoSignifi	pos	pos	keep	2.018	11.615
Srgap1	0.99	0.62	0.6	NoSignifi	pos	pos	keep	0.487	1.383
Tmem5	7.95	2.48	1.64	Up	neg	neg	none	0	0
Ppm1h	0.34	0.16	0.75	NoSignifi	neg	neg	none	0	0.245
Mon2	2.79	2.65	0.07	NoSignifi	neg	pos	lose	0.211	1.017
Usp15	4.08	3.9	0.06	NoSignifi	pos	pos	keep	2.637	21.392
Slc16a7	0.04	0.01	0.39	NoSignifi	neg	neg	none	0	0
Lrig3	0.72	0.97	-0.39	NoSignifi	pos	pos	keep	0.828	4.568
Xrcc6bp1	2.65	1.63	0.67	NoSignifi	pos	pos	keep	0	0.018
Ctdsp2	3.68	6.41	-0.78	NoSignifi	pos	pos	keep	1.618	30.767
Avil	0.06	0.01	0.5	NoSignifi	neg	neg	none	0	0
Tsfm	8.78	8.33	0.07	NoSignifi	neg	pos	lose	0.035	0.864
Mettl21b	0.06	0	0.7	NoSignifi	neg	neg	none	0	0.069
Mettl1	0.99	1.33	-0.4	NoSignifi	neg	neg	none	0.447	0.426
Cyp27b1	0.06	0.04	0.23	NoSignifi	neg	neg	none	0	0
March9	0.49	1.28	-1.22	Down	pos	pos	keep	0.578	10.418
Cdk4	13.26	22.46	-0.76	NoSignifi	neg	neg	none	0	0
Tspan31	14.58	8.75	0.73	NoSignifi	neg	neg	none	0.805	0
Agap2	0.08	0.07	0.07	NoSignifi	neg	neg	none	0.019	0.066
Os9	6.26	4.32	0.52	NoSignifi	pos	pos	keep	0.875	1.927
B4galnt1	1.22	1.52	-0.29	NoSignifi	pos	neg	gain	0.37	0.36
Slc26a10	0.04	0.03	0.1	NoSignifi	neg	neg	none	0.041	0.015
Arhgef25	5.6	5.27	0.08	NoSignifi	neg	pos	lose	0.473	3.187
Dtx3	1.81	3.39	-0.87	NoSignifi	neg	pos	lose	0.214	0.99
Pip4k2c	8	8.56	-0.1	NoSignifi	pos	neg	gain	0.302	0.3
Kif5a	0.93	1.92	-0.96	NoSignifi	neg	neg	none	0.02	0
Dctn2	7.79	9.66	-0.31	NoSignifi	neg	neg	none	0.488	0
Mbd6	5.21	8.15	-0.64	NoSignifi	neg	neg	none	0.032	0
Ddit3	11.36	8.63	0.39	NoSignifi	neg	pos	lose	0.218	2.848
Mars	14.78	14.21	0.06	NoSignifi	neg	neg	none	0	1.047
Arhgap9	0.03	0.07	-0.37	NoSignifi	neg	neg	none	0.006	0
Gli1	0.68	1.06	-0.57	NoSignifi	pos	pos	keep	0.043	0.316
Inhbe	0.03	0.21	-1.28	NoSignifi	neg	pos	lose	0.014	0.237
Inhbc	0.11	0.03	0.73	NoSignifi	neg	neg	none	0.015	0.01
R3hdm2	4.81	6.35	-0.39	NoSignifi	neg	pos	lose	1.169	19.75
Stac3	0.02	0.09	-0.69	NoSignifi	neg	neg	none	0.01	0
Ndufa4l2	0.3	5.18	-3.74	Down	neg	neg	none	0	0
Shmt2	20.18	28.93	-0.52	NoSignifi	neg	pos	lose	1.502	8.123
Nxph4	0.24	1.65	-2.38	Down	neg	pos	lose	0.026	0.517
Lrp1	2.51	6.76	-1.39	Down	neg	neg	none	0.157	0
Stat6	0.51	1.11	-0.99	NoSignifi	pos	pos	keep	0.604	5.784
Nab2	1.43	2.96	-1	NoSignifi	pos	pos	keep	1.013	11.554
Tmem194	1.83	2.68	-0.52	NoSignifi	neg	pos	lose	0.019	0.97
Myo1a	0.03	0.38	-1.88	NoSignifi	neg	neg	none	0	0.071
Tac2	0.03	0	0.38	NoSignifi	neg	neg	none	0	0
Zbtb39	2.41	3.19	-0.39	NoSignifi	pos	pos	keep	1.411	2.645
Gpr182	0.09	0.43	-1.5	NoSignifi	neg	pos	lose	0.069	0.145
Rdh1	0.01	0	0.09	NoSignifi	neg	neg	none	0	0
BC089597	0.03	0	0.34	NoSignifi	neg	neg	none	0	0
Sdr9c7	0	0.01	-0.14	NoSignifi	neg	neg	none	0.007	0.044
Prim1	1.78	2.69	-0.57	NoSignifi	neg	neg	none	0.115	0
Naca	34.83	34.96	-0.01	NoSignifi	neg	neg	none	0	0
Ptges3	95.19	76.34	0.32	NoSignifi	neg	neg	none	0	0
Atp5b	74.42	46.25	0.68	NoSignifi	neg	neg	none	0	0
Baz2a	14.9	18.29	-0.29	NoSignifi	neg	neg	none	1.603	0.417
Rbms2	2.15	3.83	-0.81	NoSignifi	pos	pos	keep	0.004	0
Gls2	1.1	1.52	-0.44	NoSignifi	neg	neg	none	0.052	0
Spryd4	2.32	2.86	-0.29	NoSignifi	pos	pos	keep	0.893	4.767
Mip	0.03	0.36	-1.79	NoSignifi	neg	neg	none	0.009	0.18
Timeless	4.34	4.07	0.09	NoSignifi	pos	pos	keep	1.959	0.679
Apon	0.01	0.01	0	NoSignifi	neg	neg	none	0.028	0.03
Apof	0.92	0.24	1.57	NoSignifi	pos	pos	keep	0.366	0.1
Stat2	5.24	1.94	1.39	Up	pos	pos	keep	2.741	13.124
Il23a	0.3	0.61	-0.84	NoSignifi	neg	pos	lose	0.054	0.672
Pan2	1.24	1.68	-0.42	NoSignifi	neg	neg	none	0.25	0.081
Cnpy2	8.39	17.07	-1.02	NoSignifi	neg	neg	none	0.07	0.269
Cs	9.98	11.46	-0.2	NoSignifi	neg	neg	none	0	0.802
Coq10a	0.35	0.66	-0.74	NoSignifi	neg	neg	none	0	0
Ankrd52	1.11	1.81	-0.66	NoSignifi	neg	neg	none	0.003	0
Slc39a5	0.03	0.03	-0.01	NoSignifi	neg	neg	none	0.006	0
Nabp2	5.88	14.31	-1.27	NoSignifi	neg	neg	none	0.846	0
Rnf41	2.72	2.43	0.16	NoSignifi	pos	pos	keep	1.856	14.533
Smarcc2	1.31	2.07	-0.62	NoSignifi	pos	neg	gain	0.599	0
Myl6	65.81	26.65	1.3	NoSignifi	neg	neg	none	0	0
Myl6b	1.29	2.68	-1	NoSignifi	neg	neg	none	0.05	0
Esyt1	3.85	4.52	-0.23	NoSignifi	neg	neg	none	0	0
Zc3h10	2.31	4.38	-0.89	NoSignifi	pos	pos	keep	2.006	17.825
Rpl41	1285.7	877.65	0.55	NoSignifi	neg	neg	none	0	0
Pa2g4	82.01	44.05	0.9	NoSignifi	neg	neg	none	2.038	0
Erbb3	5.51	2.41	1.16	NoSignifi	pos	pos	keep	1.207	4.196
Rps26	3356.4	1352.01	1.31	NoSignifi	neg	neg	none	0	0
Ikzf4	0.12	0.51	-1.5	NoSignifi	neg	pos	lose	0.024	0.292
Suox	0.36	0.79	-0.95	NoSignifi	pos	pos	keep	0.083	0.172
Rab5b	3.24	3.92	-0.27	NoSignifi	neg	neg	none	0.079	0
Cdk2	10.84	11.23	-0.05	NoSignifi	neg	neg	none	0.144	0.304
Pmel	0.11	0.77	-2.03	NoSignifi	neg	pos	lose	0.036	0.04
Dgka	3.52	4.25	-0.26	NoSignifi	neg	neg	none	0	0
Wibg	12.46	8.38	0.57	NoSignifi	pos	pos	keep	1.817	1.923
Mmp19	0.19	0.14	0.27	NoSignifi	neg	neg	none	0.024	0.181
Tmem198b	0.97	1.46	-0.55	NoSignifi	pos	pos	keep	0.097	0.191
Dnajc14	3.54	2.57	0.45	NoSignifi	pos	pos	keep	3.201	0.868
Ormdl2	2.35	3.13	-0.4	NoSignifi	neg	neg	none	0.418	0.038
Sarnp	25.9	4.6	2.47	Up	neg	neg	none	0	0
Gdf11	0.69	0.82	-0.22	NoSignifi	pos	pos	keep	0.262	0.701
Cd63	3.72	3.08	0.26	NoSignifi	neg	neg	none	0	0
Rdh5	0.06	0.18	-0.84	NoSignifi	neg	neg	none	0	0
Bloc1s1	13.25	16.34	-0.3	NoSignifi	neg	neg	none	0.072	0
Itga7	0.07	0.08	-0.09	NoSignifi	neg	neg	none	0.008	0
Olfr787	0.56	0	2.72	NoSignifi	neg	neg	none	0	0
Olfr815	0.58	0	2.76	NoSignifi	neg	neg	none	0	0
Vmn2r84	0.01	0	0.17	NoSignifi	neg	neg	none	0	0
Vmn2r85	0.01	0	0.16	NoSignifi	neg	neg	none	0	0
Sfi1	1.5	0.45	1.55	Up	neg	neg	none	0	0
Eif4enif1	5.83	4.25	0.45	NoSignifi	neg	pos	lose	1.449	7.228
Drg1	21.66	16.49	0.39	NoSignifi	neg	neg	none	2.464	0
Pik3ip1	0.27	0.54	-0.77	NoSignifi	pos	pos	keep	0.056	0.551
Limk2	3.12	3.79	-0.27	NoSignifi	pos	pos	keep	1.155	9.386
Rnf185	3.44	2.46	0.47	NoSignifi	pos	pos	keep	1.425	2.469
Pla2g3	0.08	0.01	0.66	NoSignifi	neg	neg	none	0	0.022
Inpp5j	0.19	0.05	0.98	NoSignifi	neg	neg	none	0	0
Selm	9.56	8.73	0.13	NoSignifi	neg	neg	none	0	0
Smtn	6.08	4.45	0.44	NoSignifi	pos	neg	gain	0.275	0
Morc2a	6.06	4.3	0.49	NoSignifi	pos	pos	keep	8.665	18.99
Osbp2	0.07	0.02	0.46	NoSignifi	neg	neg	none	0.009	0.001
4921536K21Rik	0.27	0.17	0.46	NoSignifi	neg	neg	none	0.064	0.016
Dusp18	0.36	0.39	-0.09	NoSignifi	neg	pos	lose	0.196	1.255
Slc35e4	0.33	0.17	0.68	NoSignifi	pos	pos	keep	0.132	0.704
Tcn2	1.2	3.49	-1.47	Down	neg	neg	none	0.042	0
Pes1	8.74	5.52	0.65	NoSignifi	neg	neg	none	1.605	0
Gal3st1	0.09	0.12	-0.2	NoSignifi	neg	neg	none	0.001	0.013
Sec14l4	0.06	0.38	-1.61	NoSignifi	neg	pos	lose	0.044	1.172
Sec14l3	0.02	0	0.27	NoSignifi	neg	neg	none	0	0
Mtfp1	1.57	1.66	-0.07	NoSignifi	neg	neg	none	0	0
Sec14l2	0.42	0.36	0.17	NoSignifi	neg	neg	none	0.027	0.049
Rnf215	0.77	0.79	-0.04	NoSignifi	neg	pos	lose	0.142	0.784
Ccdc157	0.53	0.45	0.2	NoSignifi	pos	pos	keep	0.031	0.077
Sf3a1	11.72	12.95	-0.14	NoSignifi	neg	pos	lose	0.859	0
Tbc1d10a	2.3	1.91	0.26	NoSignifi	pos	pos	keep	0.79	2.986
Gatsl3	1.46	2.01	-0.44	NoSignifi	neg	pos	lose	0.031	0.996
Osm	0.06	0.16	-0.7	NoSignifi	pos	pos	keep	0.102	1.136
Lif	0.3	0.27	0.12	NoSignifi	pos	pos	keep	0.178	1.404
Hormad2	0.57	0.83	-0.47	NoSignifi	neg	neg	none	0	0
Mtmr3	5.89	4.64	0.34	NoSignifi	pos	pos	keep	1.196	3.336
Ascc2	1.16	1.21	-0.05	NoSignifi	pos	pos	keep	0.72	1.896
Uqcr10	283.44	275.86	0.04	NoSignifi	neg	neg	none	0	0
Zmat5	1.04	1.45	-0.45	NoSignifi	neg	neg	none	0.584	0.389
Cabp7	0.7	0.38	0.73	NoSignifi	pos	neg	gain	0.072	0.175
Nf2	9.84	14.1	-0.52	NoSignifi	neg	neg	none	0.064	0
Nipsnap1	1.36	4.4	-1.62	Down	neg	pos	lose	0.184	2.515
Thoc5	1.65	0.9	0.81	NoSignifi	neg	neg	none	0.564	0
Nefh	21.7	4.03	2.4	Up	pos	neg	gain	7.622	1.17
Ap1b1	3.33	2.48	0.41	NoSignifi	neg	pos	lose	0.338	1.599
Gas2l1	3.93	4.98	-0.33	NoSignifi	pos	pos	keep	0	0.033
Rasl10a	0.1	0.75	-2.09	NoSignifi	pos	pos	keep	0.151	2.973
Ewsr1	73.37	53.33	0.46	NoSignifi	neg	neg	none	0	0
Rhbdd3	0.62	0.44	0.41	NoSignifi	neg	neg	none	0	0.057
Emid1	0.13	0.27	-0.68	NoSignifi	neg	neg	none	0	0
Kremen1	1.57	1.78	-0.16	NoSignifi	pos	pos	keep	1.143	7.946
Znrf3	2.17	2.47	-0.18	NoSignifi	pos	pos	keep	1.179	6.002
Xbp1	4.44	10.3	-1.2	NoSignifi	pos	pos	keep	0.382	5.5
Ccdc117	8.55	6.07	0.49	NoSignifi	neg	pos	lose	1.138	8.422
Ankrd36	0.05	0.03	0.22	NoSignifi	neg	neg	none	0	0
Mrps24	10.09	15.26	-0.59	NoSignifi	neg	pos	lose	0.499	2.75
Urgcp	0.21	0.48	-0.92	NoSignifi	pos	pos	keep	0.191	1.522
Dbnl	4	3.43	0.22	NoSignifi	pos	pos	keep	0.839	3.069
Pgam2	0.98	3.21	-1.61	Down	neg	neg	none	0.035	0
Polm	0.89	1.09	-0.26	NoSignifi	pos	pos	keep	0.36	2.71
Aebp1	0.73	0.16	1.67	NoSignifi	pos	pos	keep	0.657	1.411
Pold2	4.48	12.33	-1.44	Down	neg	neg	none	0.061	0
Myl7	1.92	1.88	0.03	NoSignifi	neg	neg	none	0	0.198
Gck	0.01	0.16	-1.29	NoSignifi	neg	pos	lose	0.005	0.518
Ykt6	4.01	5.63	-0.48	NoSignifi	neg	neg	none	0.159	0.159
Camk2b	3.66	3.07	0.25	NoSignifi	pos	pos	keep	0.529	0.215
Nudcd3	20.64	12.83	0.68	NoSignifi	pos	pos	keep	0.704	0
Npc1l1	0.1	0.03	0.67	NoSignifi	neg	neg	none	0.006	0
Ddx56	3.42	2.89	0.24	NoSignifi	neg	pos	lose	0.542	2.711
Tmed4	2.24	3.48	-0.61	NoSignifi	neg	neg	none	0	0
Ogdh	2.34	3.08	-0.38	NoSignifi	pos	pos	keep	1.146	0
Zmiz2	3.85	6.35	-0.71	NoSignifi	pos	pos	keep	3.076	4.203
Ppia	47.81	140.32	-1.55	Down	neg	neg	none	0	0
H2afv	9.87	17.09	-0.79	NoSignifi	neg	neg	none	0	0
Purb	8	4.94	0.68	NoSignifi	pos	pos	keep	4.843	5.111
Myo1g	0.31	0.08	1.16	NoSignifi	neg	neg	none	0.014	0.009
Ccm2	1.47	0.94	0.6	NoSignifi	pos	pos	keep	1.212	4.886
Nacad	0.08	0.12	-0.29	NoSignifi	neg	neg	none	0.032	0.021
Tbrg4	6.73	5.84	0.2	NoSignifi	pos	neg	gain	1.299	1.377
Wap	0	0	0	NoSignifi	neg	neg	none	0	0
Ramp3	0	0.27	-1.88	NoSignifi	neg	neg	none	0.02	0.095
Adcy1	0.28	0.28	0	NoSignifi	pos	pos	keep	0.143	2.036
Igfbp1	0	0	0	NoSignifi	neg	neg	none	0	0
Igfbp3	8.5	0.36	4.24	Up	neg	neg	none	0.464	0.051
Tns3	10.39	12.63	-0.28	NoSignifi	pos	pos	keep	7.006	18.371
Hus1	3.8	3.1	0.28	NoSignifi	neg	neg	none	0.344	1.014
Gm11992	0.01	0.03	-0.14	NoSignifi	neg	neg	none	0	0.04
Upp1	8.23	25.36	-1.61	Down	neg	neg	none	0	0
Abca13	0.06	0.01	0.52	NoSignifi	neg	neg	none	0	0
Vwc2	0.02	0	0.31	NoSignifi	neg	neg	none	0.008	0
Zpbp	0.06	0.02	0.42	NoSignifi	neg	pos	lose	0.002	0
4930415F15Rik	0.03	0	0.33	NoSignifi	neg	neg	none	0	0
Ikzf1	0.03	0.02	0.08	NoSignifi	neg	neg	none	0.077	0.215
Fignl1	9.19	11.9	-0.37	NoSignifi	pos	pos	keep	4.292	14.579
Ddc	0.97	1.94	-0.94	NoSignifi	neg	neg	none	0	0
Grb10	1.87	3.83	-1	NoSignifi	pos	pos	keep	0.708	3.079
Cobl	14.03	40.23	-1.51	Down	pos	pos	keep	0.931	6.485
Vstm2a	0.01	0	0.12	NoSignifi	neg	neg	none	0.001	0.006
Sec61g	34.45	19.15	0.84	NoSignifi	neg	neg	none	0	0
Egfr	0.16	0.15	0.02	NoSignifi	pos	pos	keep	0.147	0.751
Fbxo48	0.49	0.38	0.31	NoSignifi	pos	pos	keep	0.09	0.66
Ppp3r1	18.22	13.86	0.39	NoSignifi	neg	neg	none	0.029	0
Pno1	37.67	23.96	0.65	NoSignifi	neg	neg	none	0	0
Wdr92	2.01	1.54	0.36	NoSignifi	neg	neg	none	0.06	0.614
C1d	4.05	0.4	3.05	Up	neg	neg	none	0	0
Etaa1	7.91	9.7	-0.29	NoSignifi	pos	pos	keep	1.343	0
Meis1	0.36	0.13	0.99	NoSignifi	neg	neg	none	0.024	0.02
Spred2	3.42	4.79	-0.48	NoSignifi	pos	pos	keep	0.554	3.448
Actr2	31.43	28.39	0.15	NoSignifi	neg	neg	none	0	0
Rab1	20.8	13	0.67	NoSignifi	neg	neg	none	0.633	0
Cep68	2.48	4.51	-0.84	NoSignifi	pos	pos	keep	0.524	0
Slc1a4	1.05	2.08	-0.92	NoSignifi	pos	pos	keep	0.52	1.507
Sertad2	2.57	3.23	-0.32	NoSignifi	pos	pos	keep	1.719	14.898
Aftph	4.19	3.27	0.35	NoSignifi	pos	pos	keep	0.935	0
Lgalsl	1.51	1.54	-0.03	NoSignifi	pos	pos	keep	1.43	8.445
Peli1	7.15	6.87	0.06	NoSignifi	pos	pos	keep	1.678	3.455
Vps54	4.5	7.12	-0.65	NoSignifi	pos	pos	keep	0	8.917
Ugp2	6.26	2.75	1.16	NoSignifi	neg	neg	none	0	0
Mdh1	16.27	17.22	-0.08	NoSignifi	neg	neg	none	0	0
Wdpcp	0.13	0.3	-0.83	NoSignifi	pos	neg	gain	0.014	0
Otx1	0.29	0.31	-0.08	NoSignifi	pos	neg	gain	0.193	0.608
Ehbp1	2.62	2.11	0.3	NoSignifi	pos	pos	keep	0.361	0.758
Tmem17	0.52	0.34	0.48	NoSignifi	pos	pos	keep	0.337	1.694
B3gnt2	6.56	6.08	0.11	NoSignifi	pos	pos	keep	1.656	2.848
Commd1	72.99	72.34	0.01	NoSignifi	neg	neg	none	3.291	0
Zrsr1	11.33	6.54	0.78	NoSignifi	pos	pos	keep	12.339	9.278
Cct4	24.96	32.83	-0.39	NoSignifi	neg	neg	none	0	0
Fam161a	1.43	2.97	-1	NoSignifi	pos	pos	keep	0.237	0.181
Xpo1	12.86	9.55	0.43	NoSignifi	neg	neg	none	0	0
Usp34	5.12	6.88	-0.42	NoSignifi	pos	pos	keep	0.954	2.97
Ahsa2	3.22	2.61	0.29	NoSignifi	pos	pos	keep	0.261	0.209
1700093K21Rik	0.51	0.02	2.39	NoSignifi	neg	neg	none	0.084	0.043
0610010F05Rik	1.41	0.96	0.51	NoSignifi	neg	neg	none	0	0
Pex13	3.79	2.22	0.75	NoSignifi	pos	pos	keep	0.869	0.407
Pus10	3.89	1.95	0.96	NoSignifi	neg	neg	none	0	0
Rel	0.81	0.5	0.61	NoSignifi	neg	pos	lose	0.134	0.074
Papolg	10.27	3.97	1.35	Up	neg	neg	none	0	0
Bcl11a	0.11	0.05	0.48	NoSignifi	neg	neg	none	0.011	0
Vrk2	2.17	1.11	0.9	NoSignifi	neg	neg	none	0	0.051
Ccdc85a	0.09	0.07	0.2	NoSignifi	neg	pos	lose	0.023	0
Efemp1	0.14	0.04	0.83	NoSignifi	neg	neg	none	0	0.004
Pnpt1	2.69	1.35	0.94	NoSignifi	neg	neg	none	0.09	0
Smek2	7.96	5.03	0.65	NoSignifi	neg	pos	lose	0.611	0.874
Cfap36	13.39	11.46	0.22	NoSignifi	neg	neg	none	0.797	1.683
Ccdc88a	3.73	3.03	0.29	NoSignifi	pos	pos	keep	0.136	0.23
Prorsd1	3.43	2.03	0.73	NoSignifi	pos	pos	keep	1.498	6.328
Mtif2	2.13	3.94	-0.85	NoSignifi	neg	neg	none	0.101	0
Rps27a	421.85	281.97	0.58	NoSignifi	neg	neg	none	0	0
Clhc1	0.04	0.01	0.4	NoSignifi	neg	neg	none	0	0
Rtn4	36.13	33.6	0.1	NoSignifi	neg	neg	none	0	0
Eml6	0.16	0.15	0.06	NoSignifi	neg	neg	none	0	0
4931440F15Rik	0.05	0.01	0.43	NoSignifi	neg	neg	none	0.055	0.041
Sptbn1	26.9	29.95	-0.15	NoSignifi	pos	pos	keep	3.053	0
4930505A04Rik	0	0	0	NoSignifi	neg	neg	none	0.01	0.017
Acyp2	2.27	0.63	1.7	Up	neg	neg	none	0	0
Psme4	8.22	6.02	0.44	NoSignifi	neg	neg	none	0	0
Gpr75	0.09	0.3	-1.05	NoSignifi	neg	pos	lose	0.025	0.211
Erlec1	1.92	1.6	0.24	NoSignifi	neg	neg	none	0	0
Asb3	0.19	0.33	-0.57	NoSignifi	neg	neg	none	0	0
Chac2	3.75	1.68	1.11	Up	pos	pos	keep	0.725	1.979
Stc2	0.47	2.36	-2.1	Down	pos	pos	keep	0.12	6.968
Bod1	4.1	7.07	-0.77	NoSignifi	pos	pos	keep	1.35	6.97
Cpeb4	3.57	2.17	0.69	NoSignifi	pos	pos	keep	0.117	0
4930524B15Rik	0.03	0	0.33	NoSignifi	neg	neg	none	0	0.012
Nsg2	0.03	0.06	-0.3	NoSignifi	neg	neg	none	0	0
Snrnp25	7.11	16.36	-1.19	NoSignifi	neg	neg	none	0.044	0
Rhbdf1	0.82	1.03	-0.3	NoSignifi	neg	neg	none	0.143	0.342
Mpg	1.54	1.91	-0.3	NoSignifi	neg	pos	lose	0.305	0.179
Nprl3	1.61	1.36	0.23	NoSignifi	neg	pos	lose	0	0.019
Sh3pxd2b	0.5	0.42	0.21	NoSignifi	pos	pos	keep	0.329	0.466
Ubtd2	2.99	1.51	0.94	NoSignifi	pos	pos	keep	2.181	6.696
Efcab9	0	0.09	-0.89	NoSignifi	neg	neg	none	0.015	0
Stk10	2.26	1.52	0.54	NoSignifi	pos	pos	keep	1.154	3.728
Fbxw11	5.94	5.16	0.2	NoSignifi	pos	pos	keep	0.138	0.599
Fgf18	0.76	0.25	1.29	NoSignifi	pos	pos	keep	0.512	0.335
Npm1	1219.89	862.27	0.5	NoSignifi	neg	neg	none	0	0
Tlx3	0.21	0.28	-0.29	NoSignifi	neg	neg	none	0	0
Gabrp	1.12	0.87	0.32	NoSignifi	neg	neg	none	0	0
Kcnmb1	0.03	0	0.42	NoSignifi	neg	neg	none	0	0
Dock2	0.09	0.02	0.7	NoSignifi	neg	neg	none	0.014	0
Fam196b	0.02	0.02	0.02	NoSignifi	neg	neg	none	0	0.038
Spdl1	14.73	8.92	0.72	NoSignifi	pos	pos	keep	2.805	11.289
Slit3	0.16	0.15	0.04	NoSignifi	neg	neg	none	0.109	0.554
Pank3	3.55	3.17	0.16	NoSignifi	neg	neg	none	0	0.116
Fbll1	0.06	0.09	-0.26	NoSignifi	neg	neg	none	0.011	0
Rars	33.09	19.38	0.77	NoSignifi	neg	neg	none	0.141	0
Wwc1	2.72	3.06	-0.17	NoSignifi	pos	neg	gain	0.238	0
Tenm2	0.01	0	0.17	NoSignifi	neg	neg	none	0	0
Mat2b	9.58	9.5	0.01	NoSignifi	neg	neg	none	0.134	1.422
Hmmr	38.63	20.11	0.94	NoSignifi	neg	neg	none	0	0
Nudcd2	21.34	43.94	-1.04	NoSignifi	neg	neg	none	0.043	0
Ccng1	27.45	17.57	0.64	NoSignifi	neg	neg	none	0	1.106
Gabra1	2.45	0.03	4.35	Up	neg	neg	none	0	0.025
Atp10b	0	0	0	NoSignifi	neg	neg	none	0	0
Pttg1	30.98	9.63	1.68	Up	neg	neg	none	0	0
Slu7	7.78	6.16	0.33	NoSignifi	pos	neg	gain	1.946	1.304
C1qtnf2	0.06	0	0.69	NoSignifi	neg	neg	none	0.003	0.006
Ccnjl	2.17	2.92	-0.41	NoSignifi	pos	pos	keep	2.164	9.165
Fabp6	0	0	0	NoSignifi	neg	neg	none	0.004	0.005
Pwwp2a	5.54	7.07	-0.35	NoSignifi	pos	pos	keep	1.37	6.585
Ttc1	19.57	18.7	0.07	NoSignifi	neg	neg	none	0.425	0
Adra1b	0	0	0.07	NoSignifi	neg	neg	none	0	0
Ublcp1	5.74	1.87	1.57	Up	pos	pos	keep	0.472	0.425
Rnf145	2.86	5.08	-0.81	NoSignifi	pos	pos	keep	3.094	46.649
Ebf1	0.09	0.58	-1.86	NoSignifi	neg	neg	none	0.052	0.232
Clint1	9.55	10.92	-0.19	NoSignifi	pos	pos	keep	3.29	41.975
Lsm11	0.74	0.76	-0.03	NoSignifi	neg	neg	none	0	0.353
Thg1l	2.84	2.02	0.47	NoSignifi	neg	neg	none	0.755	2.55
Sox30	0.17	0.07	0.65	NoSignifi	neg	neg	none	0.011	0.026
Adam19	1.17	5.25	-2.07	Down	neg	neg	none	0.004	0
Nipal4	0.16	0.06	0.73	NoSignifi	neg	pos	lose	0.078	0.039
Cyfip2	1.41	1.85	-0.37	NoSignifi	neg	neg	none	0.086	0
Fndc9	0.24	0.71	-1.24	NoSignifi	pos	pos	keep	0.123	0.221
Med7	4.47	3.75	0.25	NoSignifi	pos	pos	keep	1.601	2.339
Havcr2	0.08	0.04	0.36	NoSignifi	neg	neg	none	0	0
BC053393	0.09	0.01	0.76	NoSignifi	neg	neg	none	0.002	0
Sgcd	0	0.14	-1.25	NoSignifi	neg	neg	none	0	0.005
Gnb2l1	49.91	76.01	-0.61	NoSignifi	neg	neg	none	0	0
Trim41	9.26	8.79	0.07	NoSignifi	pos	pos	keep	1.834	3.597
Trim7	1.04	1.39	-0.38	NoSignifi	pos	pos	keep	1.253	8.247
Irgm1	14.43	0.11	6.1	Up	pos	pos	keep	10.029	0.126
Psme2b	5.85	4.36	0.42	NoSignifi	neg	neg	none	0	0
9930111J21Rik1	0.12	0.06	0.46	NoSignifi	neg	neg	none	0.025	0.038
Btnl9	0.07	0	0.74	NoSignifi	neg	neg	none	0.002	0
Zfp62	3.23	4.52	-0.47	NoSignifi	pos	pos	keep	1.09	3.632
Mgat1	0.51	1.52	-1.4	NoSignifi	pos	pos	keep	0.438	2.629
Flt4	0.65	0.12	1.76	NoSignifi	pos	neg	gain	0.472	0.229
Scgb3a1	0	0	0	NoSignifi	neg	neg	none	0.024	0.008
Cnot6	6.49	4.41	0.55	NoSignifi	neg	neg	none	0	0
Gfpt2	1.33	1.6	-0.25	NoSignifi	neg	neg	none	0.086	0
Mapk9	1.7	1.57	0.11	NoSignifi	neg	neg	none	0.336	1.237
Rasgef1c	0.15	0	1.3	NoSignifi	neg	neg	none	0.01	0.013
Rnf130	1.75	1.42	0.29	NoSignifi	neg	neg	none	0.006	0
Tbc1d9b	0.91	1.96	-1.02	Down	pos	pos	keep	0.692	10.807
3010026O09Rik	2.28	2.36	-0.05	NoSignifi	pos	pos	keep	0.675	3.887
Sqstm1	18.21	22.58	-0.31	NoSignifi	neg	neg	none	0	0
Mgat4b	2.18	2.37	-0.11	NoSignifi	neg	neg	none	0	0
Ltc4s	0.04	0.11	-0.52	NoSignifi	neg	neg	none	0	0.036
Maml1	3.28	2.59	0.33	NoSignifi	pos	pos	keep	1.319	3.972
Canx	71.98	62.74	0.2	NoSignifi	neg	neg	none	0	0
Hnrnph1	23.7	10	1.24	NoSignifi	neg	neg	none	0	0
Rufy1	1.84	2.22	-0.26	NoSignifi	pos	neg	gain	0.46	0.725
Adamts2	0.05	0.07	-0.18	NoSignifi	neg	neg	none	0	0
Zfp354c	1.09	2.01	-0.83	NoSignifi	pos	pos	keep	1.24	10.458
Zfp879	0.06	0.2	-0.85	NoSignifi	pos	neg	gain	0.034	0.128
Grm6	0.02	0	0.25	NoSignifi	neg	neg	none	0.001	0.009
Zfp454	1.4	1.13	0.28	NoSignifi	pos	pos	keep	0.619	1.5
Zfp2	0.55	1.23	-1.04	Down	pos	pos	keep	0.44	3.761
Zfp354b	0.2	0.12	0.43	NoSignifi	neg	neg	none	0.071	0.145
Olfr1375	0.13	0	1.2	NoSignifi	neg	neg	none	0	0
Zfp354a	0.33	0.67	-0.85	NoSignifi	pos	pos	keep	0.199	0.214
BC049762	0	0	0	NoSignifi	neg	neg	none	0	0
Clk4	2.23	1.17	0.87	NoSignifi	neg	neg	none	0	0
Col23a1	0.18	0.99	-1.98	NoSignifi	neg	neg	none	0	0
Phykpl	0.17	0.35	-0.72	NoSignifi	neg	neg	none	0	0
Hnrnpab	190.08	139.87	0.44	NoSignifi	neg	neg	none	0	0
Nhp2	38.75	26.61	0.54	NoSignifi	neg	neg	none	3.225	0
Rmnd5b	2.5	4.87	-0.94	NoSignifi	neg	neg	none	0.175	2.059
N4bp3	2.32	5.92	-1.31	Down	pos	pos	keep	0.939	10.934
0610009B22Rik	2.72	3.57	-0.38	NoSignifi	pos	pos	keep	0.632	2.148
Sec24a	3.88	4.99	-0.35	NoSignifi	neg	pos	lose	0.107	0.04
Sar1b	2.74	2.2	0.3	NoSignifi	neg	neg	none	0	0
Jade2	0.78	1.06	-0.4	NoSignifi	pos	pos	keep	0.354	1.24
Cdkn2aipnl	11.93	12.14	-0.02	NoSignifi	pos	pos	keep	1.444	1.193
Ube2b	3.76	5.11	-0.43	NoSignifi	neg	neg	none	0	0
Cdkl3	0.29	0.12	0.82	NoSignifi	neg	neg	none	0	0
Ppp2ca	36.42	36.77	-0.01	NoSignifi	pos	pos	keep	13.208	19.748
Olfr1373	0.12	0.6	-1.71	NoSignifi	neg	neg	none	0	0
Skp1a	8.09	9.45	-0.22	NoSignifi	neg	neg	none	0	0
Tcf7	3.87	8.16	-1.06	Down	neg	neg	none	0.545	0
Vdac1	14.33	25.69	-0.84	NoSignifi	neg	neg	none	0	0
9530068E07Rik	1.99	2.82	-0.48	NoSignifi	pos	pos	keep	0.204	0.996
Fstl4	0.01	0.02	-0.14	NoSignifi	neg	neg	none	0.017	0
Hspa4	93.02	57.91	0.68	NoSignifi	neg	neg	none	4.443	0
Zcchc10	8.21	6.73	0.28	NoSignifi	pos	pos	keep	4.924	22.176
Aff4	12.66	10.62	0.25	NoSignifi	pos	pos	keep	2.928	13.118
Leap2	0.16	0	1.35	NoSignifi	neg	neg	none	0.029	0
Uqcrq	210.98	123.81	0.77	NoSignifi	neg	neg	none	0	0
Gdf9	0.12	0.09	0.27	NoSignifi	neg	pos	lose	0.059	0.601
Shroom1	0.08	0.04	0.39	NoSignifi	neg	neg	none	0.088	0.024
Sowaha	0.07	0.1	-0.19	NoSignifi	neg	neg	none	0	0.089
Sept8	1.88	2.24	-0.24	NoSignifi	neg	neg	none	0.096	0.087
Kif3a	1.05	1.26	-0.24	NoSignifi	pos	neg	gain	0.082	0.393
Rad50	13.44	9.78	0.45	NoSignifi	pos	pos	keep	1.838	5.103
Irf1	1.18	2.21	-0.85	NoSignifi	neg	neg	none	0	0
Slc22a5	0.31	0.43	-0.37	NoSignifi	neg	neg	none	0	0.315
Slc22a21	0.15	0.1	0.32	NoSignifi	neg	neg	none	0	0.25
Pdlim4	0.09	0.18	-0.52	NoSignifi	neg	neg	none	0.005	0
P4ha2	9.36	0.96	3.16	Up	neg	neg	none	0	0
Il3	0	0.07	-0.73	NoSignifi	neg	neg	none	0	0
Acsl6	0.24	0.2	0.19	NoSignifi	neg	neg	none	0.076	0.042
Fnip1	4.08	3.84	0.09	NoSignifi	pos	pos	keep	0.011	0
Rapgef6	3.16	3.9	-0.3	NoSignifi	pos	pos	keep	0.297	0
Cdc42se2	7.01	8.84	-0.33	NoSignifi	neg	neg	none	0.171	0
Lyrm7	0.01	0.09	-0.8	NoSignifi	neg	pos	lose	0.015	0.196
Hint1	105.4	80.6	0.39	NoSignifi	neg	neg	none	0	0
Gpx3	2.11	3.91	-0.86	NoSignifi	neg	neg	none	0	0
Tnip1	5.22	9.1	-0.79	NoSignifi	pos	pos	keep	0.641	1.533
Anxa6	8.05	3.71	1.1	NoSignifi	neg	neg	none	0.068	0
Ccdc69	0.07	0.1	-0.23	NoSignifi	neg	pos	lose	0.007	0.204
Gm2a	0.38	2.76	-2.57	Down	neg	neg	none	0.099	0.568
Slc36a2	0.01	0.08	-0.72	NoSignifi	neg	neg	none	0	0
Slc36a1	0.61	0.84	-0.41	NoSignifi	pos	pos	keep	0.08	0.041
Fat2	0.02	0.04	-0.23	NoSignifi	neg	neg	none	0.004	0.012
Sparc	19.6	15.39	0.35	NoSignifi	neg	neg	none	0	0
Atox1	9.81	10.47	-0.09	NoSignifi	neg	neg	none	0	0
G3bp1	29.36	17.96	0.71	NoSignifi	pos	pos	keep	8.798	15.246
Glra1	0.04	0.29	-1.48	NoSignifi	neg	neg	none	0	0
Gria1	0.07	0	0.76	NoSignifi	neg	neg	none	0.022	0
Fam114a2	10.34	10.12	0.03	NoSignifi	pos	pos	keep	1.391	4.973
Mfap3	2.43	1.82	0.4	NoSignifi	pos	pos	keep	2.542	6.692
Galnt10	0.8	0.7	0.17	NoSignifi	pos	pos	keep	0.276	0.896
Sap30l	3.12	6.07	-0.94	NoSignifi	pos	pos	keep	0.434	0.629
Hand1	0.02	0.11	-0.76	NoSignifi	neg	neg	none	0.018	0.077
Larp1	13.76	13.46	0.03	NoSignifi	pos	pos	keep	7.955	20.717
Cnot8	7.09	7.08	0	NoSignifi	neg	neg	none	0.777	2.177
Gemin5	9.38	7.91	0.24	NoSignifi	pos	pos	keep	2.553	13.794
Mrpl22	6.47	2.28	1.47	NoSignifi	neg	neg	none	0.024	0
Gm12250	0.07	0.04	0.26	NoSignifi	neg	neg	none	0.037	0.158
Igtp	3.41	0.35	2.96	Up	pos	pos	keep	0.462	0.136
Irgm2	1.5	0.21	2.34	Up	pos	pos	keep	0.877	0.182
Zfp692	1.25	2.05	-0.67	NoSignifi	neg	neg	none	0.05	0
Zfp672	3.24	1.01	1.59	Up	pos	neg	gain	0.205	0.088
Sh3bp5l	2.31	2.21	0.06	NoSignifi	pos	pos	keep	0.858	3.405
Olfr329-ps	0.31	0	2.04	NoSignifi	neg	neg	none	0	0
Olfr328	0	0	0	NoSignifi	neg	neg	none	0	0
Olfr224	0.13	0	1.2	NoSignifi	neg	neg	none	0	0
Fam183b	0.25	0.28	-0.13	NoSignifi	neg	neg	none	0	0
2810021J22Rik	0.48	0.78	-0.62	NoSignifi	pos	pos	keep	0.287	0.164
Zfp39	1.97	1.12	0.76	NoSignifi	pos	pos	keep	1.212	0.87
Rnf187	7.99	9.53	-0.25	NoSignifi	neg	neg	none	0.227	0
Hist3h2ba	6.47	5.16	0.32	NoSignifi	neg	neg	none	0	0
Hist3h2bb-ps	1.38	2.91	-1.02	NoSignifi	neg	neg	none	0	0
Hist3h2a	46.64	63.36	-0.44	NoSignifi	neg	neg	none	0	0
Trim17	0.12	0.1	0.12	NoSignifi	neg	neg	none	0.032	0.008
Trim11	3.15	3.14	0	NoSignifi	pos	pos	keep	0.819	4.419
Obscn	0.03	0.02	0.14	NoSignifi	neg	neg	none	0	0
Iba57	0.47	0.48	-0.02	NoSignifi	pos	pos	keep	0.615	5.433
Guk1	17.92	9.92	0.85	NoSignifi	neg	neg	none	0.133	0.189
Mrpl55	6.79	7.09	-0.06	NoSignifi	neg	pos	lose	0	0.63
2310033P09Rik	5.33	9.04	-0.75	NoSignifi	neg	pos	lose	0.308	0.88
Arf1	49.95	59.22	-0.25	NoSignifi	neg	neg	none	0.225	0
Wnt3a	0.15	0.14	0.07	NoSignifi	neg	pos	lose	0.021	0.034
Wnt9a	0.21	0.15	0.35	NoSignifi	neg	pos	lose	0.042	0.838
[truncated: 13,786 more rows]
