# Supplementary material for: RNA m6A modification regulates cell fate transition between pluripotent stem cells and 2‐cell‐like cells
Source: Cell Prolif. 2024 Jul 1;57(9):e13696. doi: 10.1111/cpr.13696 (PMC11503247; doi:10.1111/cpr.13696)
Supplement: Supplementary file 8 — Table S4. The downregulation rate of upregulated ZGA genes in 2C‐like cells compared with ESCs. Related to Figure 3. [file CPR-57-e13696-s004.xlsx]

## Sheet: TableS3
gene	2CLC_m6A	TCLC	pluripotent	transient	pluripotent/2CLC
Lmx1a	m6A-	53.424	0.009	0.85	0
F11r	m6A+	0.57	0.229	0.138	0.402
Cd24a	m6A-	2.125	0.787	2.504	0.37
Duxf3	m6A+	20.89	0.006	0.728	0
Stox1	m6A+	6.398	0.01	0.187	0.001
Slc35e3	m6A+	0.244	0.068	0.058	0.28
C1d	m6A-	346.353	2.459	20.598	0.007
P4ha2	m6A-	23.655	0.089	0.614	0.004
Pemt	m6A-	3.769	0.096	0.396	0.025
Xaf1	m6A-	41.653	0.361	0.407	0.009
Calcoco2	m6A-	2.456	2.289	8.507	0.932
Slc16a6	m6A+	12.293	0.069	0.111	0.006
Sox11	m6A+	3.152	0.137	0.097	0.044
Gm8300	m6A+	2397.55	0.313	145.648	0
Gm2016	m6A+	168.336	0.137	30.565	0.001
Gm2022	m6A+	243.215	0.119	8.741	0
Gm21319	m6A+	18.769	0.003	1.516	0
Gm5662	m6A+	2104.26	0.322	157.288	0
Spz1	m6A+	11.608	0.002	0.076	0
Fam124a	m6A+	6.332	0.009	0.83	0.001
Nefl	m6A+	0.226	0.388	0.163	1.721
Kctd12	m6A+	0.149	0	0.079	0.003
Nfam1	m6A-	11.512	0.008	0.215	0.001
Rarg	m6A+	0.818	1.198	0.985	1.464
Tmem191c	m6A-	2.757	0.236	0.626	0.085
H2-Q4	m6A+	0.271	0.012	0	0.043
Guca1a	m6A-	12.836	0.094	1.041	0.007
Fbxo15	m6A-	87.117	1.4	27.154	0.016
Marveld1	m6A+	1.057	0.043	0.384	0.04
Pramel7	m6A+	0.347	0.009	0.767	0.027
Pramel6	m6A+	1.845	0.016	0.646	0.008
Sord	m6A-	6.923	0.368	2.695	0.053
Prnp	m6A+	1.298	0.096	0.219	0.074
Defb25	m6A-	9.109	0.001	0.789	0
Gm4858	m6A+	46.963	0.001	0.768	0
Tdpoz4	m6A+	4.283	0.013	0	0.003
Tdpoz3	m6A+	11.947	0	0.675	0
Acer2	m6A+	2.474	0.648	1.621	0.262
Zfp352	m6A+	102.429	0.006	1.374	0
Caap1	m6A-	0.298	0.122	0.108	0.411
B020004J07Rik	m6A+	17.556	0.001	0.699	0
Gm12794	m6A-	92.665	0.012	1.956	0
BC080695	m6A+	217.468	0.025	4.906	0
Gm13083	m6A+	9.364	0.001	0.049	0
Gm13078	m6A-	24.8	0.002	0.526	0
Pramef6	m6A+	3.06	0.001	0	0
Pramef25	m6A+	18.311	0	0.09	0
Gm13119	m6A+	68.42	0.082	3.958	0.001
Papolb	m6A+	0.426	0.012	0.419	0.028
Impdh1	m6A-	1.871	0.391	0.533	0.209
Mgll	m6A-	16.026	0.027	1.005	0.002
Tsen2	m6A+	39.781	0.337	2.666	0.008
Gm8994	m6A+	2098.52	0.06	71.638	0
Zscan4b	m6A+	13.213	0.001	0.13	0
Obox6	m6A-	1.008	0.013	0.43	0.013
Cebpa	m6A+	0.298	0.001	0.022	0.005
Nipa2	m6A-	1.323	0.294	0.228	0.222
Fzd4	m6A+	1.748	0.019	0.67	0.011
Usp17ld	m6A+	6.966	0.001	0.048	0
Usp17lc	m6A+	119.784	0.014	4.731	0
Usp17le	m6A+	78.618	0.002	0.638	0
Usp17lb	m6A+	13.487	0	1.504	0
Usp17la	m6A+	88.151	0.023	6.526	0
Pdgfrl	m6A-	39.965	0.066	2.346	0.002
Ubtfl1	m6A+	14.79	0.002	0.442	0
Zfp599	m6A+	1.027	0.101	0.784	0.098
Spesp1	m6A+	23.5	0.006	0.868	0
Igdcc3	m6A+	0.81	0.027	0.045	0.034
Hmgn3	m6A-	2.819	0.148	2.163	0.053
Dbr1	m6A+	23.444	0.402	1.586	0.017
Rrp9	m6A-	3.847	3.152	2.616	0.819
Dusp9	m6A-	0.854	0.415	0.678	0.486
Bex2	m6A-	4.966	1.444	4.615	0.291
H2bfm	m6A-	0.102	0.005	0.296	0.045
Prps1	m6A-	15.983	1.963	24.753	0.123
