# Supplementary material for: RNA m6A modification regulates cell fate transition between pluripotent stem cells and 2‐cell‐like cells
Source: Cell Prolif. 2024 Jul 1;57(9):e13696. doi: 10.1111/cpr.13696 (PMC11503247; doi:10.1111/cpr.13696)
Supplement: Supplementary file 10 — Table S6. Primer Sequences Used in this Paper. Related to Figure S1/4/S4. [file CPR-57-e13696-s008.xlsx]

## Sheet: Sheet1
Gene name	RT-Forward Primer	RT-Reverse Primer
GLUC	CGACATTCCTGAGATTCCTGG	TTGAGCAGGTCAGAACACTG
CLUC	GCTTCAACATCACCGTCATTG	CACAGAGGCCAGAGATCATTC
Gapdh	CCTGCACCACCAACTGCTTA	TCATGAGCCCTTCCACAATG
Zscan4c	CCGGAGAAAGCAGTGAGGTGGA	CGAAAATGCTAACAGTTGAT
Zscan4d	GTCCTGACAGAGGCCTGCC	GAGATGTCTGAAGAGGCAAT
Dux	AAAGGAAGAGCATGTGCCAGC	GCAGTAAGCTGTCCTGGGAAC
Zfp352	AAGTCCCACATCTGAAGAAACAC	GGGTATGAGGATTCACCCACA
Usp17lc	CCAGAGTTCCTTGACCTGAAGC	TGTCCACTGTGACAAGTCGCAC
MERVL	ATCTCCTGGCACCTGGTATG	AGAAGAAGGCATTTGCCAGA
Nelfa	GCCGTGAAGCTCAAGCTACT	GAATGTCAGCAACCATGAGGA
Prps1	ACTTATCCCAGAAAATCGCTGAC	CCACACCCACTTTGAACAATGTA
C1d	ATCCCGTAGAAATTCACGAGTCT	CTTGTTCCAATGGGTCCAACT
Fbxo15	TCGTGGGACTGAGCACAACTA	TGACAGATGAGCCTCTAACAAAC
2024-10-04	TTGGGCTAGAGAAGGATGTGGTT	GGAAAAGGGACTGAGTAGAGTGTGG
Nanog	AACCTTTTCAGAAATCCCTTCC	GAGGCAGGTCTTCAGAGGAA
Rex1	CCCTCGACAGACTGACCCTAA	TCGGGGCTAATCTCACTTTCAT
Mettl3	GGACTCTGGGCACTTGGATT	ATCAGTGGGCAAGGTCAAGG
	sh Forward Primer	sh Reverse Primer
shNC	CCGGTGAAACGATATGGGCTGAATATTCAAGAGATATTCAGCCCATATCGTTTCATTTTTTC	TCGAGAAAAAATGAAACGATATGGGCTGAATATCTCTTGAATATTCAGCCCATATCGTTTCACCGG
Mettl3 sh1	CCGGGCACCCGCAAGATTGAGTTATTTCAAGAGAATAACTCAATCTTGCGGGTGCTTTTTTC	TCGAGAAAAAAGCACCCGCAAGATTGAGTTATTCTCTTGAAATAACTCAATCTTGCGGGTGC CCGG
Mettl3 sh2	CCGGCCTCAGTGGATCTGTTGTGATTTCAAGAGAATCACAACAGATCCACTGAGGTTTTTTC	TCGAGAAAAAACCTCAGTGGATCTGTTGTGATTCTCTTGAAATCACAACAGATCCACTGAGGCCGG
